# Supplementary material for: RNAi screening identifies Trypanosoma brucei stress response protein kinases required for survival in the mouse
Source: Sci Rep. 2017 Jul 21;7:6156. doi: 10.1038/s41598-017-06501-8 (PMC5522463; doi:10.1038/s41598-017-06501-8)
Supplement: Supplementary file 2 — Dataset S1 [file 41598_2017_6501_MOESM2_ESM.xls]

## Sheet: Summary of in vivo in vitro
Gene ID	Group/Family	Name	Sublibrary	in vivo			In vitro					Jones 2014		Alsford D3		Alsford D6
				Tet+/Tet- (Exp1)	Tet+/Tet- (Exp2)	Tet+/Tet- (Mean)	Tet+/Tet- (24h)	Tet+/Tet- (48h)	Tet+/Tet- (72h)	Tet+/Tet- (96h)	Tet+/Tet- (120h)	Growth	Cell cycle	Tet+/Tet-	Sig. LOF?	Tet+/Tet-	Sig. LOF?	Sig. LOF = Significant loss of fitness
Tb927.8.5950	STE/STE7	MKK4	MSTL3	2.79556	1.99362	2.39459	0.668224	0.40118	0.758874	2.57072	2.8069	none	unknown	1.18959	No	1.88848	No
Tb927.10.1910	STE/STE11		MSTL3	1.59433	2.2146	1.90447	0.94	1.04442	0.798193	1.28823	1.96296	none	unknown	1.41147	No	1.28836	No
Tb927.11.11110	Other/NEK	NEK20	MSTL8	1.6829	2.06004	1.87147	1.1065	1.05193	1.32267	1.24052	1.13074	none	unknown	0.80791	No	0.242938	Yes
Tb927.10.12040	CMGC/MAPK	MAPK11	MSTL7	2.12374	1.53403	1.82889	1.41676	1.26933	1.53344	1.73171	1.3768	none	unknown	0.696078	No	0.515686	Yes
Tb927.4.3770	CAMK		MSTL5	1.90808	1.68475	1.79641	1.07202	1.24551	2.29362	1.55974	1.22501	none	unknown	1.14417	No	1.88344	No
Tb927.7.3650	STE/STE11		MSTL3	1.89469	1.66937	1.78203	0.442424	1.32399	0.868088	0.847772	1.08003	none	unknown	1.76037	No	3.46083	No
Tb927.8.3770	CMGC/MAPK		MSTL4	1.77621	1.773	1.77461	1.07191	1.02745	1.22398	1.42184	1.44453	none	unknown	1.05842	No	1.37457	No
Tb927.11.9270	AGC	ZFK	MSTL5	1.98696	1.43608	1.71152	1.73347	1.03646	0.877279	1.55215	1.56522	none	unknown	1.29545	No	1.52273	No
Tb927.3.4860	STE/STE7	MKK1	MSTL3	2.24287	1.06205	1.65246	1.3937	2.63576	1.12109	0.547496	3.4562	none	unknown	0.723214	No	0.875	No
Tb927.8.3550	CMGC/MAPK	MAPK3	MSTL4	1.92922	1.37266	1.65094	1.05698	0.919536	1.23552	1.29198	0.901926	none	unknown	1.64662	No	1.90977	No
Tb927.3.1570	Orphan		MSTL6	1.65295	1.60397	1.62846	0.861587	1.30202	1.48562	1.65387	1.32188	none	unknown	1.43625	No	1.45618	No
Tb927.10.14780	STE/STE11		MSTL3	2.05218	1.1956	1.62389	1.30144	2.20334	1.68992	1.21942	0.669856	none	unknown	0.0841121	Yes	0.0280374	Yes
Tb927.5.3320	Pseudo-Orphan		MSTL6	1.67929	1.56119	1.62024	0.995004	0.889986	1.2867	1.58233	2.21451	none	unknown	0.71134	No	1.76141	No
Tb927.8.5500	Orphan		MSTL6	1.93156	1.28173	1.60665	0.836735	1.28872	1.43807	1.03181	1.01512	none	unknown	2.28025	No	2.74522	No
Tb927.9.10040	Pseudo-Orphan		MSTL6	1.69875	1.50739	1.60307	1.04185	0.986875	1.30151	0.996387	0.779188	none	unknown	0.0979021	Yes	0.0979021	Yes
Tb927.10.8730	aPK-ABC1		MSTL1	1.87492	1.2881	1.58151	0.708857	0.750363	1.01878	1.0712	1.18401	none	unknown	0.518182	No	1.18636	No
Tb927.10.11940	aPK-ABC1		MSTL1	1.31302	1.83739	1.5752	0.841805	1.30597	1.43405	1.30559	2.26904	none	unknown	0.290984	Yes	1.72541	No
Tb927.10.1380	Other/NEK	NEK19	MSTL8	1.74452	1.40103	1.57277	1.23866	1.33435	1.13443	1.48969	1.55414	none	unknown	1.22768	No	0.794643	No
Tb927.5.1650	CMGC/DYRK		MSTL7	Absent	1.552	1.552	1.3589	1.27018	0.694089	1.54814	1.98354	none	unknown	1.30769	No	2.87854	No
Tb927.11.4780	aPK-PDK		MSTL1	1.66399	1.41087	1.53743	1.05926	1.19428	1.11687	1.83812	1.60858	none	unknown	2.42553	No	2.11702	No
Tb927.7.6680	STE/STE11		MSTL3	1.71046	1.36081	1.53563	0.422131	0.728653	1.26667	0.860269	1.62093	none	unknown	0.993921	No	1.46505	No
Tb927.6.2030	STE/STE11		MSTL3	2.01778	1.04932	1.53355	1.387	1.64333	1.04538	0.947552	1.60615	none	unknown	0.396166	Yes	1.22364	No
Tb927.11.8150	pseudo Other/ULK		MSTL8	1.12442	1.93172	1.52807	2.30421	0.975766	3.41029	1.49003	1.77058	none	unknown	0.775414	No	0.749409	Yes
Tb927.10.16030	CMGC/MAPK	MAPK2	MSTL4	1.44138	1.61186	1.52662	1.24036	1.69617	1.21528	0.602899	0.91514	none	unknown	0.425197	No	1.6063	No
Tb927.3.2690	AGC/RSK		MSTL5	1.65856	1.39032	1.52444	1.07026	1.13637	1.33686	1.21232	1.23905	none	unknown	1.25356	No	2.10608	No
Tb927.5.3420	aPK-ABC1		MSTL1	1.71085	1.32467	1.51776	0.843555	1.06832	1.24451	1.29481	1.50396	none	unknown	0.417431	No	0.522936	Yes
Tb927.10.15880	Orphan		MSTL6	1.72791	1.30532	1.51662	1.02206	1.26857	1.41458	1.57468	1.66654	none	unknown	1.17647	No	2.44009	No
Tb927.10.5270	STE/STE7	MKK5	MSTL3	1.82954	1.20097	1.51525	0.956558	0.918999	0.374744	0.599643	0.224576	none	unknown	0.968586	No	1.39267	No
Tb927.11.8940	CAMK	LDK	MSTL5	1.50638	1.51393	1.51015	1.0345	1.42138	1.65783	1.29893	1.4762	none	unknown	0.772436	No	2.63462	No
Tb927.3.1850	Orphan		MSTL6	1.55804	1.44882	1.50343	1.31618	0.957216	1.28943	1.49087	1.62311	none	unknown	3.51471	No	5.15686	No
Tb927.7.1900	CMGC/CDK	CRK7	MSTL4	1.6451	1.34182	1.49346	0.875676	0.986849	1.31876	1.49507	1.50316	none	unknown	0.0465116	Yes	0	Yes
Tb927.10.2390	CK1/CK1		MSTL5	1.49641	1.41735	1.45688	1.18867	1.45199	1.60939	1.54161	1.91219	none	unknown	0.409556	Yes	1.02389	No
Tb927.5.4430	CAMK		MSTL5	1.63199	1.27326	1.45262	0.985413	1.35813	1.52622	1.09818	1.04855	none	unknown	1.08871	No	0.278226	Yes
Tb927.4.800	aPK-PIKK/FRAP	TOR3	MSTL1	1.4764	1.42817	1.45228	0.958841	1.23525	1.22073	1.24695	1.5027	none	unknown	0.910354	No	1.44634	No
Tb927.9.1500	Other/NEK	NEK15	MSTL8	1.47106	1.42566	1.44836	1.01048	1.31549	1.40023	1.31569	1.22321	none	unknown	1.05043	No	1.42795	No
Tb927.11.7010	Other/CAMKK		MSTL2	1.4494	1.4246	1.437	0.728757	1.28555	1.1407	0.997567	1.66749	none	unknown	0.373272	Yes	1.47926	No
Tb927.4.2460	Pseudo-Orphan		MSTL6	1.60273	1.26826	1.4355	0.899599	1.19303	1.699	1.29785	1.38141	none	unknown	0.919804	No	1.1162	No
Tb927.10.460	Other/NEK	NRKC	MSTL8	1.17452	1.69424	1.43438	1.25129	1.18143	1.22226	0.975499	1.44799	none	unknown	0.792	No	1.17333	No
Tb927.8.870	CAMK/CAMKL		MSTL5	1.37087	1.48162	1.42625	1.14714	0.918205	0.921887	1.32489	0.851131	none	unknown	0.517685	No	1.8135	No
Tb927.8.4260	Orphan		MSTL6	1.5996	1.21761	1.4086	1.14962	1.04949	1.8664	1.48786	1.14184	none	unknown	1.17949	No	1.66667	No
Tb927.6.2450	AGC	putative PKB	MSTL5	1.43471	1.37829	1.4065	0.878783	1.3011	1.10585	1.24462	1.52719	none	unknown	0.0861244	Yes	0.320574	Yes
Tb927.2.2260	aPK-PIKK	ATM	MSTL1	1.56802	1.23975	1.40389	1.07452	1.04482	1.06887	1.09893	0.888199	none	unknown	1.01446	No	1.69188	No
Tb927.9.12400	STE/STE11	KinER3	MSTL3	1.3322	1.47335	1.40278	1.0202	1.02046	0.770992	3.20063	7.4	none	unknown	0.486792	Yes	1.13459	No
Tb927.11.14270	STE/STE7		MSTL3	1.51216	1.29239	1.40227	1.21556	0.958872	1.01808	1.8998	1.58196	none	unknown	0.967672	No	2.73491	No
Tb927.9.2350	Orphan		MSTL6	1.34727	1.45477	1.40102	1.43331	1.18354	1.1771	1.54917	1.80929	none	unknown	1.54777	No	1.50159	No
Tb927.8.1780	STE/STE7		MSTL3	1.63122	1.16756	1.39939	0.933596	0.884982	1.30637	1.77047	0.826993	none	unknown	0.535156	No	0.917969	No
Tb927.8.7110	Other/NEK*	NEK12.1	MSTL8	1.35241	1.43176	1.39209	1.24361	1.15638	1.33418	1.5278	1.54197	none	unknown	1.09169	No	0.60745	Yes
Tb927.10.350	CMGC/DYRK	PK4	MSTL7	1.46229	1.30294	1.38262	0.798809	1.16229	1.79554	1.19131	1.49525	none	unknown	0.95941	No	1.68266	No
Tb927.10.9900	aPK-ABC1		MSTL1	1.4831	1.27918	1.38114	0.957539	1.26323	0.93102	1.42041	1.3761	none	unknown	1.38356	No	0.52968	Yes
Tb927.10.14800	CMGC/RCK	MAPK9/RCK2	MSTL7	1.52992	1.20516	1.36754	1.13857	0.970024	1.01808	1.48221	1.43898	none	unknown	1.08377	No	1.95812	No
Tb927.7.3190	Pseudo-Orphan		MSTL6	1.36099	1.36484	1.36292	1.1409	1.21139	1.39551	1.71866	1.37711	none	unknown	0.294118	Yes	1.37815	No
Tb927.10.9600	CMGC/DYRK		MSTL7	1.35362	1.3513	1.35246	1.18093	1.12379	1.14233	1.56826	1.75112	none	unknown	0.38247	Yes	1.03586	No
Tb927.8.6810	STE/STE11		MSTL3	Absent	1.3503	1.3503	1.19851	1.10965	1.44218	1.46858	1.62571	none	unknown	0.976923	No	1.64769	No
Tb927.9.2140	Orphan		MSTL6	1.6717	1.02865	1.35017	1.15859	0.759724	1.82222	1.18128	1.19392	none	unknown	0.847751	No	2.08074	No
Tb927.2.4200	CMGC/CLK		MSTL7	1.24137	1.45573	1.34855	0.883271	1.19027	1.38499	1.65714	1.85354	none	unknown	0.991379	No	1.56897	No
Tb927.4.2500	Other/PEK	EIF2K2	MSTL2	1.4349	1.25305	1.34398	1.65027	1.0497	1.15625	1.46789	1.57386	none	unknown	1.03478	No	1.58261	No
Tb927.1.1530	STE		MSTL3	1.4157	1.2716	1.34365	1.29397	1.13313	1.73407	0.865229	0.48601	none	unknown	1.02151	No	1.36798	No
Tb927.2.2120	Other/NEK	NEK22	MSTL8	1.30356	1.37505	1.33931	1.21513	1.26582	1.39779	1.21028	1.10868	none	unknown	1.8169	No	0.873239	No
Tb927.3.1610	CMGC/CLK		MSTL7	1.53667	1.14	1.33833	1.0402	1.18151	1.6593	1.46297	1.173	none	unknown	0.62963	No	1.63095	No
Tb927.3.3190	Other/NEK	NEK7	MSTL8	1.39699	1.27884	1.33791	1.00938	1.19513	1.57379	1.64806	2.04612	none	unknown	0.793296	No	1.59218	No
Tb927.11.6690	Orphan		MSTL8	1.49072	1.18133	1.33602	0.847972	1.32918	1.16847	1.80218	1.42101	none	unknown	0.683333	No	2.11389	No
Tb927.6.1780	CMGC/MAPK	MAPK4	MSTL4	1.24578	1.41775	1.33176	1.12183	1.44419	1.46463	1.19539	1.28846	none	unknown	0.848485	No	0.659091	No
Tb927.3.2060	STE		MSTL3	Absent	1.31985	1.31985	1.00049	1.53188	1.31378	1.36867	1.08642	none	unknown	1.1413	No	2.3913	No
Tb927.10.5310	CAMK/CAMKL	TbAMPKa1	MSTL5	1.26647	1.36951	1.31799	0.975962	1.12846	1.27284	1.3946	1.39473	none	unknown	0.814607	No	1.10393	No
Tb927.5.3160	Orphan		MSTL6	1.16169	1.46727	1.31448	1.01124	1.43789	1.27202	1.99364	1.29585	none	unknown	0.789379	No	1.54725	No
Tb927.11.14500	Pseudo-Orphan		MSTL6	1.68959	0.928846	1.30922	1.19309	1.07234	1.24005	0.767833	0.734503	none	unknown	0.222222	Yes	0.712418	No
Tb927.6.3430	Other/NEK	NEK10	MSTL8	1.40031	1.2181	1.3092	1.2942	1.08793	1.38099	1.02664	1.58939	none	unknown	1.04796	No	1.23801	No
Tb927.10.13480/10.13490	CAMK/CAMKL		MSTL5	1.38793	1.22316	1.30555	0.833053	1.10951	1.3018	1.09724	1.54119	none	unknown	0.2	No	0.0666667	Yes
Tb927.9.1570	CAMK		MSTL5	Absent	1.30222	1.30222	0.91359	1.00523	1.30063	1.26792	1.11508	none	unknown	0.827957	No	0.374194	Yes
Tb927.3.1630	CK1/CK1	CK1	MSTL5	Absent	1.30197	1.30197	1.16341	1.32327	1.109	1.28525	1.57462	none	unknown	1.32743	No	1.90265	No
Tb927.2.5230	pseudo CAMK		MSTL8	Absent	1.28705	1.28705	0.836485	1.27287	1.13208	1.51387	1.76356	none	unknown	0.0909091	Yes	0.161616	Yes
Tb927.4.5390/8.6930	Other/NEK	NRKB	MSTL8	1.39359	1.17511	1.28435	0.902626	1.1976	0.993672	1.17758	1.04088	none	unknown	1.58974	No	3.50427	No
Tb927.5.3150	Orphan	KinER5	MSTL6	1.36007	1.2009	1.28048	1.36575	0.910918	0.89313	1.39212	1.23457	none	unknown	1.34797	No	1.44878	No
Tb927.9.9320	CMGC/RCK-MAPK	MOK	MSTL7	1.40489	1.14775	1.27632	1.08694	1.12409	1.08749	1.40184	1.33351	none	unknown	0.369863	Yes	2.42009	No
Tb927.6.2980	Other/PEK	TbEIFK3	MSTL2	1.39183	1.16068	1.27625	1.00125	0.921129	1.16749	1.31056	1.39161	none	unknown	0.9375	No	1.06034	No
Tb927.10.3340	Orphan		MSTL6	Absent	1.27375	1.27375	1.10754	1.09443	1.16071	1.42254	1.05875	none	unknown	1.12274	No	1.70423	No
Tb927.11.6990	Other/CAMKK		MSTL2	1.15877	1.38511	1.27194	1.28255	0.893044	1.19033	1.43355	1.2399	none	unknown	0.161364	Yes	0.0863636	Yes
Tb927.7.5220	STE/STE11	Forkhead Kinase	MSTL3	Absent	1.26922	1.26922	1.18533	1.21174	1.32002	1.44304	1.05575	none	unknown	0.493965	Yes	0.836583	Yes
Tb927.10.15020	CMGC/DYRK	YAK1	MSTL7	1.31934	1.21472	1.26703	1.30774	0.937518	1.10655	1.26922	1.69079	none	unknown	1.3681	No	1.87117	No
Tb927.7.2420	CMGC/GSK	GSK3-long	MSTL4	1.36637	1.16053	1.26345	1.03307	0.983395	1.34683	1.252	1.53573	none	unknown	1.13441	No	1.38172	No
Tb927.3.3080	Other/NEK	NEK6	MSTL8	1.26157	1.2632	1.26239	0.930088	1.26874	1.83142	1.35656	1.32784	none	unknown	0.715347	No	1.61139	No
Tb927.11.790	Orphan		MSTL6	0.987339	1.50983	1.24858	1.64596	1.0517	1.70247	1.96634	1.71407	none	unknown	2.73246	No	2.84649	No
Tb927.4.840	aPK-PDK		MSTL1	1.06376	1.43313	1.24845	0.804181	1.23405	1.9062	1.10358	1.70716	none	unknown	1.05333	No	0.693333	No
Tb927.3.4670	CMGC/CDK	CRK10	MSTL4	1.21352	1.27842	1.24597	1.01312	1.53842	1.09779	1.22127	1.51907	none	unknown	0.244275	Yes	0	Yes
Tb927.11.16790	CMGC/CDKL	ECK1	MSTL7	1.13129	1.33986	1.23558	1.09954	0.931034	0.622033	0.33838	0.218504	none	unknown	0.827586	No	0.344828	Yes
Tb927.4.4970	aPK		MSTL1	Absent	1.23085	1.23085	1.2329	1.28331	1.29416	1.23823	1.15623	none	unknown	1.02667	No	2.14667	No
Tb927.8.4000	aPK-ABC1		MSTL1	1.13009	1.32532	1.2277	0.740396	1.00127	0.913564	1.44065	1.19136	none	unknown	2.15942	No	1.31884	No
Tb927.10.10870	CMGC		MSTL7	1.47177	0.964966	1.21837	0.96943	1.28296	0.99239	1.16392	0.505079	none	unknown	0.7713	No	0.923767	No
Tb927.1.1000	aPK		MSTL1	1.07799	1.32037	1.19918	1.38918	1.1681	1.50485	1.39764	1.54514	none	unknown	1.08491	No	0.0754717	Yes
Tb927.11.15010	Other/NEK	NEK21	MSTL8	Absent	1.1933	1.1933	0.843087	1.1164	0.987504	1.3743	1.31631	none	unknown	1.58871	No	2.14516	No
Tb927.4.4590	AGC		MSTL5	1.22667	1.14906	1.18787	1.05068	1.00463	0.951703	1.40891	1.71429	none	unknown	0.854839	No	2.32796	No
Tb927.11.3140	CMGC/DYRK	DYRK2	MSTL7	1.31685	1.053	1.18492	1.3843	0.822984	0.697605	0.427236	0.681004	none	unknown	0.200704	Yes	1.0493	No
Tb927.8.5390	CMGC/CDK	CRK4	MSTL4	1.12618	1.24341	1.18479	1.0887	1.05321	1.28165	1.69429	1.30208	none	unknown	0.342857	Yes	0.514286	Yes
Tb927.10.1940	Pseudo-CAMK/CAMKL		MSTL8	1.36294	0.990599	1.17677	1.05806	1.00831	1.13345	1.1496	0.685941	none	unknown	1.49007	No	1.2649	No
Tb927.10.3230	CMGC/MAPK		MSTL4	1.15386	1.1777	1.16578	1.00228	1.24583	1.55517	2.134	1.37189	none	unknown	1.49133	No	3.56647	No
Tb927.11.7210	Other/PEK	TbEIFK1	MSTL2	1.134	1.18544	1.15972	0.673357	0.977859	1.17035	1.93084	1.3611	none	unknown	1.81637	No	2.63938	No
Tb927.8.6490	Other/CAMKK		MSTL2	1.07845	1.23431	1.15638	1.16225	1.154	1.21419	1.19503	1.48237	none	unknown	0.922201	No	1.16698	No
Tb927.1.3130	Orphan		MSTL6	1.02917	1.25572	1.14245	1.01421	1.28466	1.30499	1.39944	1.42215	none	unknown	0.951087	No	3.45652	No
Tb927.10.16160	Orphan		MSTL8	1.1397	1.14238	1.14104	1.0898	1.13398	1.23307	1.43112	1.54512	none	unknown	0.75	No	1.76562	No
Tb927.2.2720	Orphan	FlaK	MSTL6	0.961093	1.31529	1.13819	0.858249	0.948995	1.14661	1.03085	0.595249	none	unknown	1.29614	No	0.853994	Yes
Tb927.5.2820	Other/NEK	NEK9	MSTL8	1.17777	1.08123	1.1295	1.19594	0.815838	1.11454	1.28732	1.22538	none	unknown	1.09329	No	1.14723	No
Tb927.8.1670	Other/NEK*	NEK14	MSTL8	1.12432	1.12991	1.12712	0.885033	1.11005	1.11594	1.2945	1.66083	none	unknown	1.13366	No	3.11386	No
Tb927.10.5950/927.10.5940	Other/NEK		MSTL8	1.0958	1.1411	1.11845	0.878253	1.24626	1.17834	1.25759	1.18174	none	unknown	0.532468	No	0.116883	No
Tb927.10.14420	Other/NEK	NEK16	MSTL8	1.03834	1.19289	1.11562	0.893617	1.0288	0.813166	0.897159	0.841772	none	unknown	0.392283	Yes	0.575563	Yes
Tb927.8.1100	STE/STE11		MSTL3	1.07176	1.12712	1.09944	1.99618	0.926568	0.522976	0.396317	1.0112	none	unknown	1.19704	No	1.76601	No
Tb927.6.2250	AGC	RAC	MSTL8	1.17439	1.02333	1.09886	0.957939	1.01934	1.37543	1.25895	1.58981	none	unknown	1.61417	No	3.15354	No
Tb927.4.1700	CK1/TTBK		MSTL5	1.01273	1.15294	1.08283	1.28753	1.12865	0.791964	1.70266	0.893337	none	unknown	1.78199	No	1.64218	No
Tb927.11.8170	CMGC/CDKL		MSTL7	0.980142	1.18376	1.08195	1.25903	1.66066	1.10166	1.27281	1.72448	none	unknown	0.550336	No	0.624161	Yes
Tb927.3.5650	STE	kinER4	MSTL3	1.04598	1.10033	1.07315	0.913723	1.03162	1.50453	1.44889	1.58152	none	unknown	0.898072	No	0.922865	No
Tb927.3.4560	CAMK/CAMKL	TbAMPKa2	MSTL5	0.927938	1.16478	1.04636	1.0945	1.22079	1.32308	0.65641	0.26725	none	unknown	1.23457	No	1.53333	No
Tb927.7.3580	Other/NEK	NEK11	MSTL8	Absent	1.03948	1.03948	1.23875	0.80281	0.600887	0.641987	0.318398	none	unknown	0.699052	No	0.765403	Yes
Tb927.9.3120	STE/STE11	KinER2	MSTL3	1.15728	0.8981	1.02769	0.79476	2.43149	0.788282	1.20565	1.1691	none	unknown	1.6708	No	2.61433	No
Tb927.8.1690	Other/NEK	NEK14	MSTL8	Absent	1.01084	1.01084	0.902679	0.812934	0.781349	0.620453	0.679622	none	unknown	1.13366	No	3.11386	No
Tb927.10.3900	CAMK/CAMKL		MSTL5	Absent	1.00486	1.00486	0.724659	0.788914	0.806159	0.29155	0.106459	none	unknown	1.65878	No	0.760135	No
Tb927.9.4910	AGC	TbPDK1	MSTL7	0.880363	1.07593	0.978148	1.28747	1.55255	1.93527	2.06583	2.11115	Slow*	No	1.58306	No	2.64495	No
Tb927.3.3290	Orphan		MSTL7	Absent	0.96249	0.96249	1.05717	1.11937	1.12422	0.712298	0.474871	none	unknown	2.45062	No	2.43519	No
Tb927.7.3210	Pseudo-Orphan		MSTL6	0.869574	0.930008	0.899791	0.910777	0.826708	0.480688	0.313473	0.303819	Slow	U	0.801105	No	0.39779	Yes
Tb927.6.4220	CMGC/MAPK	MAPK5	MSTL4	Absent	0.870373	0.870373	0.890471	0.773877	1.22843	1.23796	1.05473	none	unknown	0.75817	No	0.333333	Yes
Tb927.6.3110	CMGC/CDK	CRK11	MSTL4	0.913249	0.67993	0.79659	0.746406	0.853188	0.608474	0.445427	0.409206	none	unknown	1.15284	No	2.58952	No
Tb927.7.4090	CMGC/DYRK		MSTL7	0.710392	0.833376	0.771884	1.67691	1.10173	1.44342	0.830676	1.001	none	unknown	1.03043	No	0.652174	Yes
Tb927.11.14070	STE/STE11	DFK/KinER1/RDK1	MSTL3	1.07845	0.442901	0.760677	0.512175	1.1869	1.36413	0.200445	0.293134	Slow	No	1.55516	No	1.78826	No
Tb927.4.3420	Other/WEE	WEE1	MSTL2	0.650768	0.698669	0.674719	1.00257	0.846463	0.667356	0.486067	0.064213	Slow*	No	1.88235	No	1.62868	No
Tb927.11.12420	CMGC/CLK	CLK2/KKT19	MSTL7	0.58901	0.738309	0.663659	0.88946	1.14677	1.2127	0.613078	0.32634	No reported in table1	unknown	0	Yes	0.2	No
Tb927.10.13010	AGC	PKAC3	MSTL5	0.605731	0.717469	0.6616	1.05216	1.01301	0.930564	0.895837	0.907831	none	unknown	1.67954	No	0.822394	No
Tb927.9.12880	STE/STE20	SLK2	MSTL3	0.370756	0.910567	0.640662	0.856341	0.262425	0.0862816	0.0497186	0.0230898	Arrest	No	0.970449	No	0.810875	Yes
Tb927.11.1180	CMGC/CDK	CRK6	MSTL4	0.656973	0.608224	0.632598	0.91121	1.06186	0.558471	0.243925	0.289258	Slow*	No	0.805195	No	1.14286	No
Tb927.9.11100/9.11030	AGC	PKAC1	MSTL5	0.562205	0.648993	0.605599	0.898993	0.42678	0.169492	0.0415	0.0355002	Slow	C	0.303371	No	0.0449438	Yes
Tb927.2.1820	CAMK/CAMKL	CAMKL	MSTL5	0.590529	0.586233	0.588381	1.03009	0.538439	0.525084	0.166237	0.131266	none	unknown	0.77933	No	0.145251	Yes
Tb927.6.5100	Other/PLK	PLK-like	MSTL2	0.457602	0.713282	0.585442	0.86152	1.34435	0.710986	0.605686	0.539071	none	unknown	0.738956	No	1.10843	No
Tb927.3.3920	Other/AUR	AUK2	MSTL2	0.48534	0.622171	0.553756	0.93428	1.1914	0.825176	0.822535	0.357722	none	unknown	0.104839	Yes	0	Yes
Tb927.10.15300	Other/CAMKK	CAMKK	MSTL2	0.615881	0.445681	0.530781	0.646753	0.369386	0.182776	0.0772707	0.140887	Slow	No	0.667835	No	0.697634	Yes
Tb927.11.9290	Pseudo-Orphan	ORPHAN/FAZ20	MSTL6	0.478029	0.576547	0.527288	1.01184	1.09665	0.687047	1.08108	0.504206	none	unknown	0.737589	No	0.648936	Yes
Tb927.3.5400	aPK	RIO1	MSTL1	0.405145	0.506771	0.455958	1.37071	0.522034	0.228912	0.0866246	0.0442363	Arrest*	No	1.29885	No	2.01724	No
Tb927.7.2750	CAMK	CAMK3	MSTL5	0.531711	0.37454	0.453125	1.48423	0.620622	0.200851	0.178935	0.0876452	Slow	No	0.488722	No	0.255639	Yes
Tb927.1.1930	aPK-PIKK/FRAP	TOR4	MSTL1	Absent	0.44975	0.44975	0.955789	0.61196	0.491126	0.293699	0.20351	Slow	G1/S	0.273657	Yes	0.301279	Yes
Tb927.11.850	aPK	Bud32	MSTL1	0.395295	0.497772	0.446533	1.13806	0.689915	0.258913	0.0688271	0.0253007	none	unknown	2.09901	No	1.38614	No
Tb927.10.8420	aPK-PIKK/FRAP	TOR1	MSTL1	0.37982	0.471983	0.425901	0.95391	0.359208	0.103614	0.0616711	0.0405655	Slow	U	0.677419	No	0.479839	No
Tb927.10.1070	CMGC/CDK	CRK1	MSTL4	0.348366	0.468699	0.408532	0.921171	0.46893	0.239734	0.0609833	0.0928579	Slow	G1/S	0.112583	Yes	0.00662252	Yes
Tb927.9.6560	pseudo Other/NAK	OTHER/NAK	MSTL8	0.331028	0.482838	0.406933	1.18613	0.202437	0.0559503	0.0396776	0.0556038	Arrest	No	0.0244648	Yes	0	Yes
Tb927.11.9190	Other/VPS15	VPS15	MSTL2	0.472425	0.318997	0.395711	1.4885	1.19921	0.560738	0.14263	0.0969909	none	unknown	1.58275	No	0.830986	No
Tb927.7.960	CMGC/SRPK	SRPK1	MSTL7	0.386503	0.357451	0.371977	0.836728	0.996623	0.670551	0.588371	0.471625	none	unknown	1.02105	No	1.53947	No
Tb927.6.2840	aPK	RIO2	MSTL1	0.278427	0.371105	0.324766	0.766683	0.293762	0.127762	0.0308385	0.0205419	Arrest	No	0.340426	Yes	0.146277	Yes
Tb927.10.10350	STE/STE11	STE11/Bck1p	MSTL3	0.269702	0.366675	0.318189	0.863285	1.07511	1.16731	0.87113	0.953567	none	unknown	1.91473	No	1.90698	No
Tb927.11.10520	Orphan	KKT2	MSTL6	Absent	0.243368	0.243368	0.990875	0.310263	0.107046	0.155006	0.0426237	none	unknown	0.121835	Yes	0.231013	Yes
Tb927.7.5770	AGC/NDR	PK53	MSTL5	0.130825	0.344121	0.237473	0.883526	0.892804	0.417338	0.293799	0.0852794	Slow	K/C	0.535545	No	2	No
Tb927.10.2040	STE/STE11	CDC15-like	MSTL3	0.0919682	0.316265	0.204117	0.444561	0.365954	0.218225	0.171327	0.0372727	Death*	No	0.805217	No	1.21043	No
Tb927.7.3880	CMGC/DYRK	DYRK1	MSTL7	0.14016	0.239448	0.189804	0.758638	0.776321	0.345309	0.127809	0.0624825	none	unknown	0.352601	No	0.0520231	Yes
Tb927.10.14770	CAMK	CAMK1 (AKB1)	MSTL5	Absent	0.174194	0.174194	0.821008	1.2029	0.612317	0.174584	0.0671725	none	unknown	0.523511	No	1.31975	No
Tb927.2.2430	Other/CK2	CK2A2	MSTL2	0.0630012	0.277097	0.170049	0.60156	1.0741	0.525379	0.252549	0.0462157	none	unknown	1.28009	No	1.87309	No
Tb927.11.14680	aPK-PIKK	ATR	MSTL1	0.1563	0.18133	0.168815	1.10055	0.707868	0.172705	0.057695	0.062952	Arrest*	M	0.741777	No	0.982505	No
Tb927.7.6220	CAMK	CAMK2	MSTL5	0.114355	0.188428	0.151391	1.00288	1.4446	0.847041	0.112296	0.0307606	Arrest*	C	1.31429	No	1.24286	No
Tb927.10.7780	CMGC/MAPK	KFR1	MSTL4	0.121492	0.167722	0.144607	1.00893	0.88131	0.493155	0.082971	0.0529954	Slow*	No	1	No	0.821256	No
Tb927.2.4510	CMGC/CDK	CRK9	MSTL4	0.131482	0.156442	0.143962	0.708547	0.215935	0.0397546	0.0236033	0.0275446	Death	K	0.204819	Yes	0.285141	Yes
Tb927.11.2040	STE/STE11	STE11a	MSTL3	0.101766	0.171233	0.136499	0.901657	0.0433213	0.0210665	0.0196078	0.0528302	Arrest*	No	0.825532	No	1.40426	No
Tb927.11.4470	Other/ULK	ULK	MSTL2	0.0776202	0.153214	0.115417	1.07878	1.04597	0.504458	0.285899	0.0431235	Arrest	K/C	0.179191	Yes	0.41474	Yes
Tb927.10.14300	STE/STE11	STE11/MRK1	MSTL7	Absent	0.112279	0.112279	0.986279	1.14791	0.733609	0.298666	0.287523	none	unknown	0.638955	No	0.345606	Yes
Tb927.6.4970	CMGC/SRPK	SRPK2	MSTL7	0.0501173	0.145255	0.0976864	1.12908	0.349977	0.169371	0.111357	0.0530903	Arrest*	No	0.701847	No	0.679859	Yes
Tb927.7.7360	CMGC/CDK	CRK2	MSTL4	0.0824684	0.11126	0.0968644	0.695504	0.348775	0.122282	0.0709795	0.0131155	Slow*	No	1.6732	No	2.05229	No
Tb927.4.5310	Other/NEK	NEK12.2 /RDK2	MSTL8	0.0713231	0.119814	0.0955685	0.956253	0.309459	0.070523	0.0298336	0.0190968	Death	K/C	0.0283019	Yes	0.0943396	Yes
Tb927.10.13780	CMGC/GSK	GSK3-short	MSTL4	0.0367225	0.0798223	0.0582724	0.611413	0.418475	0.0770458	0.0245821	0.0234258	Arrest	M/C	0.0535714	Yes	0	Yes
Tb927.8.5730	STE/STE20	SLK1	MSTL3	0.0435329	0.0718279	0.0576804	0.688769	0.17192	0.0330033	0.0179372	0.0491803	Arrest*	No	0.945946	No	0.558559	No
Tb927.3.690	CMGC/RCK	RCK1/TbMAK	MSTL7	0.0281546	0.0809178	0.0545362	0.874249	0.635897	0.137961	0.0233799	0.0233479	Death	C	0.306748	Yes	0.380368	Yes
Tb927.4.420	aPK-PIKK/FRAP	TOR2	MSTL1	Absent	0.0521147	0.0521147	1.22768	1.01673	0.376191	0.0630231	0.0300442	Death	No	1.1636	No	0.730228	Yes
Tb927.10.4940	AGC/NDR	PK50	MSTL5	0.0225823	0.0315967	0.0270895	0.746035	0.0635398	0.0238787	0.0157901	0.0242479	Arrest	C	1.71429	No	0.752381	No
Tb927.9.14430	Other/CK2	CK2A1	MSTL2	0.0255546	0.0264513	0.0260029	1.57143	0.601885	0.255861	0.0294118	0.033966	Arrest	K	0.649682	No	0.280255	Yes
Tb927.9.1670	Other/AUR	AUK3	MSTL2	0.0203348	0.0296805	0.0250077	1.4813	0.723188	0.157981	0.0492234	0.033241	Slow	M/C	0.813889	No	0.283333	Yes
Tb927.9.10920	Orphan	PK6/KKT3	MSTL6	0.0238095	0.0199819	0.0218957	1.26782	0.566918	0.0448856	0.0211792	0.0239662	Arrest	No	0.300686	Yes	0.208619	Yes
Tb927.10.4990	CMGC/CDK	CRK3	MSTL7	0.0110432	0.0303278	0.0206855	0.276471	0.0483384	0.0271278	0.0164924	0.025668	Death	M	0	Yes	0	Yes
Tb927.7.6310	Other/PLK	PLK1	MSTL2	Absent	0.0204836	0.0204836	0.636109	0.045177	0.0180723	0.0302535	0.0188834	none	unknown	0	Yes	0.0296053	Yes
Tb927.3.2440	AGC	AGC1	MSTL8	0.00706636	0.0285836	0.017825	0.966289	0.850847	0.471548	0.144549	0.0513436	Death	C	0.450495	No	0.20297	Yes
Tb927.11.5340	CMGC	CMGC1	MSTL7	0.00174409	0.0250243	0.0133842	0.718645	0.389235	0.0713935	0.0169877	0.0191682	Slow*	M	1.12759	No	2.5069	No
Tb927.4.5180/8.7220	Other/TLK*	TLK1&2	MSTL2	0.000913214	0.0196894	0.0103013	1.10349	0.283122	0.0322934	0.0156621	0.0282392	Death	M/C	0.213675	Yes	0.615385	No
Tb927.10.5140	CMGC/MAPK	MAPK6 (ERK8)	MSTL4	0.00573299	0.0133418	0.00953739	1.16466	0.156863	0.0114695	0.0247027	0.0273669	Death	C	0.0361991	Yes	0.0226244	Yes
Tb927.5.790/5.800	CK1/CK1*	CK1.1/CK1.2	MSTL5	0.000220897	0.0120351	0.00612802	0.661865	0.278116	0.0258671	0.00790378	0.0224579	Death	K/C	0.101911	Yes	0.022293	Yes
Tb927.11.12410	CMGC/CLK	CLK1/KKT10	MSTL7	0.000192123	0.0110973	0.00564473	1.23896	0.567123	0.0622318	0.0241935	0.0344828	Death	M/C	0	Yes	0	Yes
Tb927.11.8220	Other/AUR	AUK1	MSTL2	0.000126326	0.0103911	0.00525872	0.731742	0.171811	0.0299118	0.0219994	0.0160501	Death	M	0.221757	Yes	0.0292887	Yes
												C, cytokinesis; M, mitosis; K, kinetoplast duplication/segregation; U, unclassified
double knockdown

## Sheet: 49 in vivo LOF
Gene ID	Group/Family	Name	Loss of fitness reported before?	Human orthologue linked to HAT box?	L. major orthologue	T. cruzi orthologue
AGC	Tb927.3.2440	AGC1	YES		LmjF.25.2340	0
	Tb927.7.5770	PK53	YES		LmjF.06.1180	0
	Tb927.10.4940	PK50	YES			TcCLB.510291.40
aPK	Tb927.3.5400	RIO1	YES		LmjF.29.0240	TcCLB.510141.4
	Tb927.11.850	Bud32	Novel		LmjF.25.0870	TcCLB.506925.260
	Tb927.6.2840	RIO2	YES		LmjF.30.1360	TcCLB.511753.70
	Tb927.11.14680	ATR	YES		LmjF.32.1460	TcCLB.506223.120
	Tb927.1.1930	TOR4	YES		LmjF.20.1120	TcCLB.508997.20, TcCLB.511435.49, TcCLB.506475.14, TcCLB.509989.10
	Tb927.10.8420	TOR1	YES	YES	LmjF.34.4530, LmjF.36.6320	TcCLB.508549.30, TcCLB.508551.10
	Tb927.4.420	TOR2	YES		LmjF.34.4530, LmjF.36.6320	TcCLB.508549.30, TcCLB.508551.10
CAMK	Tb927.7.2750	CAMK3	YES		LmjF.22.0810	TcCLB.510525.10
	Tb927.10.14770	CAMK1(AKB1)	YES		LmjF.19.0140	TcCLB.506211.220
	Tb927.7.6220	CAMK2	YES	YES	LmjF.17.0060	TcCLB.506513.50
	Tb927.2.1820	CAMKL	Novel	Divergent	LmjF.33.1710	TcCLB.510257.130
CK1	Tb927.5.790/5.800	CK1.1/CK1.2	YES	YES	LmjF.35.1010	TcCLB.504929.10, TcCLB.504929.15, TcCLB.504929.15, TcCLB.508541.230, TcCLB.508541.240
CMGC	Tb927.11.5340	CMGC1	YES		LmjF.24.0670	TcCLB.504125.90
	Tb927.10.1070	CRK1	YES	YES	LmjF.21.1080, LmjF.36.0550, LmjF.18.1080, LmjF.35.3960, LmjF.35.4010	TcCLB.504181.40, TcCLB.506677.20, TcCLB.509805.10
	Tb927.2.4510	CRK9	YES	Divergent	LmjF.27.1940	TcCLB.509099.150
	Tb927.7.7360	CRK2	YES		LmjF.05.0550	TcCLB.510609.70
	Tb927.10.4990	CRK3	YES	YES	LmjF.21.1080, LmjF.36.0550, LmjF.18.1080, LmjF.35.3960, LmjF.35.4010	TcCLB.504181.40, TcCLB.506677.20, TcCLB.509805.10
	Tb927.11.12410	CLK1/KKT10	YES		LmjF.09.0400. LmjF.09.0410	TcCLB.511127.320, TcCLB.511127.330
	Tb927.7.3880	DYRK1	Novel	Divergent	LmjF.14.1070, LmjF.21.1650	TcCLB.506869.60
	Tb927.10.13780	GSK3-short	YES	YES	LmjF.18.0270	0
	Tb927.10.7780	KFR1	YES		LmjF.36.6470	TcCLB.504167.30
	Tb927.10.5140	MAPK6 (ERK8)	YES	YES	LmjF.36.0720	TcCLB.510295.50
	Tb927.3.690	RCK1	YES		LmjF.19.0180, LmjF.27.0100	TcCLB.506211.180, TcCLB.509231.20
	Tb927.7.960	SRPK1	Novel		LmjF.26.0980	TcCLB.477079.10, TcCLB.508215.3
	Tb927.6.4970	SRPK2	YES		LmjF.30.3580	0
ORPHAN	Tb927.11.10520	KKT2	YES	Parasite-specific	LmjF.36.5350	TcCLB.510285.70
	Tb927.9.10920	PK6/KKT3	YES	Parasite-specific	LmjF.35.4050	0
OTHER	Tb927.3.3920	AUK2	YES		LmjF.29.1330	TcCLB.503685.10
	Tb927.9.1670	AUK3	YES	Divergent	LmjF.26.2440	TcCLB.506715.10, TcCLB.510349.80
	Tb927.11.8220	AUK1	YES	YES	LmjF.28.0520	0
	Tb927.10.15300	CAMKK	YES		LmjF.19.0590	TcCLB.506505.40
	Tb927.2.2430	CK2A2	Novel		LmjF.02.0360	TcCLB.503513.10
	Tb927.9.14430	CK2A1	YES	YES	LmjF.35.1730	TcCLB.510761.60
	Tb927.4.5310	NEK12.2 /RDK2	YES	Divergent	LmjF.31.2960	0
	Tb927.6.5100	PLK-like	Novel		0	TcCLB.506945.350
	Tb927.7.6310	PLK1	YES	YES	LmjF.17.0790	TcCLB.506513.160
	Tb927.4.5180/8.7220	TLK1&2	YES		LmjF.31.2860	TcCLB.510597.9
	Tb927.11.4470	ULK	YES	YES	LmjF.13.0440	TcCLB.504089.54
	Tb927.11.9190	VPS15	Novel		LmjF.28.1760	0
PSEUDO	Tb927.9.6560	OTHER/NAK	YES		LmjF.15.0770	TcCLB.504883.10
	Tb927.11.9290	ORPHAN/FAZ20	Novel	Parasite-specific	LmjF.28.1650	0
STE	Tb927.10.2040	STE11/CDC15-like	YES		LmjF.21.0270	TcCLB.508949.50
	Tb927.10.10350	STE11/Bck1p	Novel	YES	LmjF.05.0390	0
	Tb927.11.2040	STE11a	YES		LmjF.27.1370	0
	Tb927.10.14300	STE11/MRK1	Novel		LmjF.32.0120	TcCLB.506525.140
	Tb927.8.5730	SLK1	YES	YES	LmjF.16.0300	TcCLB.506743.160
