# Supplementary material for: RNAi screening identifies Trypanosoma brucei stress response protein kinases required for survival in the mouse
Source: Sci Rep. 2017 Jul 21;7:6156. doi: 10.1038/s41598-017-06501-8 (PMC5522463; doi:10.1038/s41598-017-06501-8)
Supplement: Supplementary file 3 — Dataset S2 [file 41598_2017_6501_MOESM3_ESM.xls]

## Sheet: Ratios summary
Gene ID	Tet-(24h)/Input	Tet-(48h)/Input	Tet-(72h)/Input	Tet-(96h)/Input	Tet-(120h)/Input	Tet+/Tet-(24h)	Tet+/Tet-(48h)	Tet+/Tet-(72h)	Tet+/Tet-(96h)	Tet+/Tet-(120h)
Tb927.10.14300	0.885384	0.797106	0.794759	0.990692	0.785914	0.986279	1.14791	0.733609	0.298666	0.287523
Tb927.11.10520	0.795562	0.625617	0.837956	0.627491	0.815812	0.990875	0.310263	0.107046	0.155006	0.0426237
Tb927.11.15010	1.60384	1.78859	2.1169	2.00541	3.08319	0.843087	1.1164	0.987504	1.3743	1.31631
Tb927.2.5230	0.929412	0.858884	1.00203	0.858177	0.778183	0.836485	1.27287	1.13208	1.51387	1.76356
Tb927.3.1630	1.50027	1.98514	3.05695	3.54626	3.4216	1.16341	1.32327	1.109	1.28525	1.57462
Tb927.3.2060	1.12201	0.939351	0.807617	0.683197	1.08527	1.00049	1.53188	1.31378	1.36867	1.08642
Tb927.5.1650	0.823662	0.788914	0.713925	0.850419	0.758543	1.3589	1.27018	0.694089	1.54814	1.98354
Tb927.7.5220	1.00545	1.09857	1.0017	0.886338	1.20855	1.18533	1.21174	1.32002	1.44304	1.05575
Tb927.7.6310	0.835591	0.810624	0.657209	0.424785	0.401848	0.636109	0.045177	0.0180723	0.0302535	0.0188834
Tb927.8.1690	1.01557	1.36618	1.02288	0.890575	0.814371	0.902679	0.812934	0.781349	0.620453	0.679622
Tb927.8.6810	0.792653	0.862489	0.703155	0.814557	0.677045	1.19851	1.10965	1.44218	1.46858	1.62571
Tb927.10.14770	1.38959	1.18646	1.59966	1.53315	1.52701	0.821008	1.2029	0.612317	0.174584	0.0671725
Tb927.10.3900	0.93956	0.836386	0.650005	0.65293	0.579143	0.724659	0.788914	0.806159	0.29155	0.106459
Tb927.10.3340	0.923512	0.869039	0.85476	0.96937	0.851574	1.10754	1.09443	1.16071	1.42254	1.05875
Tb927.3.3290	0.907977	0.93857	0.842541	1.0922	1.01286	1.05717	1.11937	1.12422	0.712298	0.474871
Tb927.4.420	0.966716	0.9379	0.83862	0.825413	0.824144	1.22768	1.01673	0.376191	0.0630231	0.0300442
Tb927.4.4970	1.04211	1.14101	1.05662	1.07601	1.36222	1.2329	1.28331	1.29416	1.23823	1.15623
Tb927.6.4220	1.03265	0.979103	0.862584	0.831906	0.838703	0.890471	0.773877	1.22843	1.23796	1.05473
Tb927.7.3580	0.77742	0.999795	1.08708	0.874769	1.00429	1.23875	0.80281	0.600887	0.641987	0.318398
Tb927.9.1570	0.664533	0.759094	0.655589	0.710317	0.728175	0.91359	1.00523	1.30063	1.26792	1.11508
Tb11.01.2900	1.32603	1.58358	1.65039	1.82156	2.23671	1.1065	1.05193	1.32267	1.24052	1.13074
Tb927.1.1000	0.82493	0.814216	0.799214	0.750365	0.687257	1.38918	1.1681	1.50485	1.39764	1.54514
Tb927.1.1530	0.606145	0.477654	0.635475	0.673184	1.34777	1.29397	1.13313	1.73407	0.865229	0.48601
Tb927.1.1930	1.0266	1.18885	1.17262	1.15579	1.05731	0.955789	0.61196	0.491126	0.293699	0.20351
Tb927.1.3130	0.963412	0.778002	0.834792	0.950393	0.862851	1.01421	1.28466	1.30499	1.39944	1.42215
Tb927.10.10350	0.782609	0.621389	0.399338	0.544066	0.296458	0.863285	1.07511	1.16731	0.87113	0.953567
Tb927.10.1070	0.816569	0.906647	0.859416	1.13812	1.02833	0.921171	0.46893	0.239734	0.0609833	0.0928579
Tb927.10.10870	1.32539	1.2707	1.46465	1.05787	1.66176	0.96943	1.28296	0.99239	1.16392	0.505079
Tb927.10.11940	0.854989	0.735764	1.14126	1.04412	0.590474	0.841805	1.30597	1.43405	1.30559	2.26904
Tb927.10.12040	0.853331	0.852995	0.822957	0.87467	0.888236	1.41676	1.26933	1.53344	1.73171	1.3768
Tb927.10.13010	1.27522	1.10757	1.65396	1.62535	1.59418	1.05216	1.01301	0.930564	0.895837	0.907831
Tb927.10.13480/10.13490	0.909184	0.797282	0.795408	0.934563	0.857419	0.833053	1.10951	1.3018	1.09724	1.54119
Tb927.10.13780	1.43131	0.971028	0.981832	0.829978	0.927231	0.611413	0.418475	0.0770458	0.0245821	0.0234258
Tb927.10.1380	0.909496	0.922997	1.0132	0.971365	0.804303	1.23866	1.33435	1.13443	1.48969	1.55414
Tb927.10.14420	0.982532	0.838488	0.913517	0.816438	1.08591	0.893617	1.0288	0.813166	0.897159	0.841772
Tb927.10.14780	0.582173	0.607445	0.509306	1.3714	1.03714	1.30144	2.20334	1.68992	1.21942	0.669856
Tb927.10.14800	0.992634	1.40074	1.21567	0.933341	1.22195	1.13857	0.970024	1.01808	1.48221	1.43898
Tb927.10.15020	0.980019	1.06431	0.948843	1.21417	1.06556	1.30774	0.937518	1.10655	1.26922	1.69079
Tb927.10.15300	1.0894	1.35792	0.717972	0.801812	0.856641	0.646753	0.369386	0.182776	0.0772707	0.140887
Tb927.10.15880	0.971513	0.793544	0.860991	0.865448	0.751179	1.02206	1.26857	1.41458	1.57468	1.66654
Tb927.10.16030	0.991107	0.299912	0.476703	0.935712	0.60174	1.24036	1.69617	1.21528	0.602899	0.91514
Tb927.10.16160	0.801218	0.95054	0.818356	0.858185	0.826454	1.0898	1.13398	1.23307	1.43112	1.54512
Tb927.10.1910	1.41964	1.20046	1	1.16449	0.594438	0.94	1.04442	0.798193	1.28823	1.96296
Tb927.10.1940	0.981818	1.29834	1.02957	0.918419	1.08392	1.05806	1.00831	1.13345	1.1496	0.685941
Tb927.10.2040	1.52983	1.04026	0.708015	1.60401	0.60671	0.444561	0.365954	0.218225	0.171327	0.0372727
Tb927.10.2390	1.29236	1.05265	1.08572	1.16065	1.15219	1.18867	1.45199	1.60939	1.54161	1.91219
Tb927.10.3230	1.07123	0.946378	0.975329	0.8512	1.19247	1.00228	1.24583	1.55517	2.134	1.37189
Tb927.10.350	0.953291	0.737872	0.751483	0.916849	0.617583	0.798809	1.16229	1.79554	1.19131	1.49525
Tb927.10.460	0.725672	1.05854	1.27524	1.08979	1.1165	1.25129	1.18143	1.22226	0.975499	1.44799
Tb927.10.4940	1.23309	1.30005	1.42614	1.9381	1.7347	0.746035	0.0635398	0.0238787	0.0157901	0.0242479
Tb927.10.4990	1.00504	1.11038	1.02764	1.08482	0.792205	0.276471	0.0483384	0.0271278	0.0164924	0.025668
Tb927.10.5140	0.588767	0.826611	1.05164	0.673577	0.509612	1.16466	0.156863	0.0114695	0.0247027	0.0273669
Tb927.10.5270	0.905047	1.16033	1.01244	0.795552	0.520103	0.956558	0.918999	0.374744	0.599643	0.224576
Tb927.10.5310	0.982738	1.05941	0.756724	0.978322	1.02007	0.975962	1.12846	1.27284	1.3946	1.39473
Tb927.10.5950/927.10.5940	1.19257	1.61029	1.81096	1.98725	2.02459	0.878253	1.24626	1.17834	1.25759	1.18174
Tb927.10.7780	0.880031	0.93143	1.0501	1.37671	1.33613	1.00893	0.88131	0.493155	0.082971	0.0529954
Tb927.10.8420	1.21077	1.15688	1.1522	0.822396	0.887293	0.95391	0.359208	0.103614	0.0616711	0.0405655
Tb927.10.8730	0.960183	0.93201	0.965615	0.756731	0.745716	0.708857	0.750363	1.01878	1.0712	1.18401
Tb927.10.9600	0.797753	1.03896	1.04667	0.721694	0.853776	1.18093	1.12379	1.14233	1.56826	1.75112
Tb927.10.9900	0.813415	0.690064	0.721711	0.630359	0.677553	0.957539	1.26323	0.93102	1.42041	1.3761
Tb927.11.1180	0.957932	0.820167	0.879037	0.765427	0.812632	0.91121	1.06186	0.558471	0.243925	0.289258
Tb927.11.12410	0.589412	0.379414	0.430841	0.301176	0.235162	1.23896	0.567123	0.0622318	0.0241935	0.0344828
Tb927.11.12420	0.974771	0.646388	0.713335	0.563904	0.832548	0.88946	1.14677	1.2127	0.613078	0.32634
Tb927.11.14070	1.40283	0.996587	1.31331	0.957597	0.889282	0.512175	1.1869	1.36413	0.200445	0.293134
Tb927.11.14270	1.12146	1.27594	1.20637	0.870873	1.12028	1.21556	0.958872	1.01808	1.8998	1.58196
Tb927.11.14500	0.820911	1.64337	1.13199	1.35273	1.19516	1.19309	1.07234	1.24005	0.767833	0.734503
Tb927.11.14680	1.12191	1.17365	1.24421	1.21181	1.22692	1.10055	0.707868	0.172705	0.057695	0.062952
Tb927.11.16790	0.794726	0.841176	0.786207	0.791569	0.889017	1.09954	0.931034	0.622033	0.33838	0.218504
Tb927.11.2040	1.59875	1.17045	1.32288	1.84326	0.627962	0.901657	0.0433213	0.0210665	0.0196078	0.0528302
Tb927.11.3140	0.585119	0.786231	0.520452	0.538799	0.543436	1.3843	0.822984	0.697605	0.427236	0.681004
Tb927.11.4470	1.05912	1.3638	1.28721	1.01626	0.811777	1.07878	1.04597	0.504458	0.285899	0.0431235
Tb927.11.4780	0.892801	0.765442	0.877425	0.720208	0.784389	1.05926	1.19428	1.11687	1.83812	1.60858
Tb927.11.5340	0.651092	0.769075	0.666703	1.0794	0.633819	0.718645	0.389235	0.0713935	0.0169877	0.0191682
Tb927.11.5860	0.493441	0.975369	0.797175	0.980296	1.4335	2.53783	0.895349	1.64921	1.44891	0.914972
Tb927.11.6690	1.08254	1.14356	1.20835	1.19477	1.53305	0.847972	1.32918	1.16847	1.80218	1.42101
Tb927.11.6990	0.757686	0.921417	0.846842	0.60341	0.669887	1.28255	0.893044	1.19033	1.43355	1.2399
Tb927.11.7010	1.75062	1.63614	1.04298	1.53005	1.03775	0.728757	1.28555	1.1407	0.997567	1.66749
Tb927.11.7210	1.02512	0.843133	1.01006	0.690213	0.729479	0.673357	0.977859	1.17035	1.93084	1.3611
Tb927.11.790	0.89754	1.06912	0.704486	0.902171	1.28793	1.64596	1.0517	1.70247	1.96634	1.71407
Tb927.11.8150	0.603516	1.30486	0.593849	1.33887	1.11523	2.30421	0.975766	3.41029	1.49003	1.77058
Tb927.11.8170	0.46564	0.351441	0.378877	0.308657	0.236833	1.25903	1.66066	1.10166	1.27281	1.72448
Tb927.11.8220	1.00603	0.642763	0.683893	0.500648	0.5954	0.731742	0.171811	0.0299118	0.0219994	0.0160501
Tb927.11.850	1.02088	1.0915	1.11638	0.996391	1.02175	1.13806	0.689915	0.258913	0.0688271	0.0253007
Tb927.11.8940	1.27996	1.05077	1.20096	1.3655	1.37699	1.0345	1.42138	1.65783	1.29893	1.4762
Tb927.11.9190	0.74228	0.881161	0.936517	1.23414	1.10613	1.4885	1.19921	0.560738	0.14263	0.0969909
Tb927.11.9270	0.817664	1.19709	1.88624	1.3836	1.67328	1.73347	1.03646	0.877279	1.55215	1.56522
Tb927.11.9290	1.03161	0.92401	0.94248	0.584291	0.829861	1.01184	1.09665	0.687047	1.08108	0.504206
Tb927.2.1820	0.764865	0.992302	0.807117	0.705651	0.681327	1.03009	0.538439	0.525084	0.166237	0.131266
Tb927.2.2120	0.922695	0.982774	1.10089	0.784091	0.761857	1.21513	1.26582	1.39779	1.21028	1.10868
Tb927.2.2260	1.31924	0.969373	1.27208	1.35114	1.49074	1.07452	1.04482	1.06887	1.09893	0.888199
Tb927.2.2430	1.20304	1.10488	1.60212	1.17295	1.50302	0.60156	1.0741	0.525379	0.252549	0.0462157
Tb927.2.2720	1.10016	0.972567	0.936738	1.06787	1.14017	0.858249	0.948995	1.14661	1.03085	0.595249
Tb927.2.4200	0.965352	0.786914	0.84355	0.774254	0.707889	0.883271	1.19027	1.38499	1.65714	1.85354
Tb927.2.4510	0.989702	0.922946	0.833742	0.848876	0.85019	0.708547	0.215935	0.0397546	0.0236033	0.0275446
Tb927.3.1570	1.20079	0.889886	0.950924	0.780078	0.97553	0.861587	1.30202	1.48562	1.65387	1.32188
Tb927.3.1610	0.813315	0.877328	0.716516	0.759914	0.886919	1.0402	1.18151	1.6593	1.46297	1.173
Tb927.3.1850	0.93126	1.06922	0.841782	0.850473	0.891081	1.31618	0.957216	1.28943	1.49087	1.62311
Tb927.3.2440	1.04256	1.06992	0.920388	0.856756	0.937979	0.966289	0.850847	0.471548	0.144549	0.0513436
Tb927.3.2690	0.997271	1.0199	1.07486	1.14681	1.28261	1.07026	1.13637	1.33686	1.21232	1.23905
Tb927.3.3080	0.828554	0.903844	0.982207	0.956612	0.967581	0.930088	1.26874	1.83142	1.35656	1.32784
Tb927.3.3190	0.935611	0.931794	0.940294	1.06526	0.953445	1.00938	1.19513	1.57379	1.64806	2.04612
Tb927.3.3920	0.822574	1.09537	0.82795	1.03327	1.31709	0.93428	1.1914	0.825176	0.822535	0.357722
Tb927.3.4560	0.712404	0.58998	0.475668	0.570801	0.612425	1.0945	1.22079	1.32308	0.65641	0.26725
Tb927.3.4670	1.19574	1.14732	1.65206	1.4615	1.36594	1.01312	1.53842	1.09779	1.22127	1.51907
Tb927.3.4860	0.280229	0.260369	0.406443	0.381289	0.187404	1.3937	2.63576	1.12109	0.547496	3.4562
Tb927.3.5400	0.905681	1.07073	1.16363	1.1216	1.05063	1.37071	0.522034	0.228912	0.0866246	0.0442363
Tb927.3.5650	1.04008	1.0006	1.08967	0.892988	0.935033	0.913723	1.03162	1.50453	1.44889	1.58152
Tb927.3.690	1.07879	0.939874	0.793863	0.749555	0.735096	0.874249	0.635897	0.137961	0.0233799	0.0233479
Tb927.4.1700	1.25	1.2438	1.35473	0.889308	1.25018	1.28753	1.12865	0.791964	1.70266	0.893337
Tb927.4.2460	1.06164	0.829093	0.867012	0.962624	0.903002	0.899599	1.19303	1.699	1.29785	1.38141
Tb927.4.2500	1.09181	1.80704	1.47573	1.51031	0.860825	1.65027	1.0497	1.15625	1.46789	1.57386
Tb927.4.3420	1.12128	1.49089	1.15868	1.20422	1.22435	1.00257	0.846463	0.667356	0.486067	0.064213
Tb927.4.3770	0.948298	0.955957	0.834043	0.896596	1.11562	1.07202	1.24551	2.29362	1.55974	1.22501
Tb927.4.4590	1.01053	1.29652	1.28902	0.969323	1.28898	1.05068	1.00463	0.951703	1.40891	1.71429
Tb927.4.5180/8.7220	0.924708	1.16861	1.48295	1.09284	0.73029	1.10349	0.283122	0.0322934	0.0156621	0.0282392
Tb927.4.5310	1.13605	0.910609	0.946655	1.17495	1.12089	0.956253	0.309459	0.070523	0.0298336	0.0190968
Tb927.4.5390/8.6930	1.6019	1.11456	1.70708	1.49884	1.76691	0.902626	1.1976	0.993672	1.17758	1.04088
Tb927.4.800	1.07454	0.874305	0.895786	0.881127	0.890747	0.958841	1.23525	1.22073	1.24695	1.5027
Tb927.4.840	0.84156	0.893985	0.695123	0.908807	0.593197	0.804181	1.23405	1.9062	1.10358	1.70716
Tb927.5.2820	0.881932	1.02093	0.881681	1.06881	0.907067	1.19594	0.815838	1.11454	1.28732	1.22538
Tb927.5.3150	0.919732	1.07671	1.10821	0.993751	1.1626	1.36575	0.910918	0.89313	1.39212	1.23457
Tb927.5.3160	0.998854	1.03369	0.926369	0.829017	1.11951	1.01124	1.43789	1.27202	1.99364	1.29585
Tb927.5.3320	0.995854	1.1443	1.32172	0.901611	0.70222	0.995004	0.889986	1.2867	1.58233	2.21451
Tb927.5.3420	1.06099	0.833039	1.03078	1.02796	0.997469	0.843555	1.06832	1.24451	1.29481	1.50396
Tb927.5.4430	0.898568	0.794378	0.603751	0.886022	0.833636	0.985413	1.35813	1.52622	1.09818	1.04855
Tb927.5.790/5.800	1.33954	0.828368	0.713806	0.64927	0.542654	0.661865	0.278116	0.0258671	0.00790378	0.0224579
Tb927.6.1780	1.14695	1.05565	0.927691	1.27987	1.1118	1.12183	1.44419	1.46463	1.19539	1.28846
Tb927.6.2030	0.766871	0.930982	1.31825	0.788344	0.798313	1.387	1.64333	1.04538	0.947552	1.60615
Tb927.6.2250	0.959516	1.15224	1.10341	1.26561	1.12055	0.957939	1.01934	1.37543	1.25895	1.58981
Tb927.6.2450	1.09674	0.845371	1.03237	1.01134	1.1997	0.878783	1.3011	1.10585	1.24462	1.52719
Tb927.6.2840	0.940332	0.848265	0.754231	0.75449	0.678321	0.766683	0.293762	0.127762	0.0308385	0.0205419
Tb927.6.2980	1.2544	1.09861	1.08751	0.827591	0.879355	1.00125	0.921129	1.16749	1.31056	1.39161
Tb927.6.3110	1.29512	1.05844	1.15186	1.01906	0.656054	0.746406	0.853188	0.608474	0.445427	0.409206
Tb927.6.3430	1.0054	1.05281	0.982199	0.956522	0.723688	1.2942	1.08793	1.38099	1.02664	1.58939
Tb927.6.4970	0.832351	0.948047	0.885993	0.757922	0.75129	1.12908	0.349977	0.169371	0.111357	0.0530903
Tb927.6.5100	1.09415	0.818544	1.09158	1.01269	0.953283	0.86152	1.34435	0.710986	0.605686	0.539071
Tb927.7.1900	0.885553	0.968233	0.859588	0.959064	0.801889	0.875676	0.986849	1.31876	1.49507	1.50316
Tb927.7.2420	1.35682	1.44206	1.21376	1.34419	1.43509	1.03307	0.983395	1.34683	1.252	1.53573
Tb927.7.2750	0.914681	0.88163	1.23034	1.0146	0.849859	1.48423	0.620622	0.200851	0.178935	0.0876452
Tb927.7.3190	0.798277	0.969052	0.809934	0.809747	1.13329	1.1409	1.21139	1.39551	1.71866	1.37711
Tb927.7.3210	0.848489	0.979682	0.848054	0.775449	0.762866	0.910777	0.826708	0.480688	0.313473	0.303819
Tb927.7.3650	1.24622	1.80462	1.40937	1.50831	1.01326	0.442424	1.32399	0.868088	0.847772	1.08003
Tb927.7.3880	1.43651	0.761888	1.37538	1.02849	0.947438	0.758638	0.776321	0.345309	0.127809	0.0624825
Tb927.7.4090	0.761679	1.07403	0.923745	0.835115	0.774545	1.67691	1.10173	1.44342	0.830676	1.001
Tb927.7.5770	1.49869	1.64203	1.75118	1.57251	1.9161	0.883526	0.892804	0.417338	0.293799	0.0852794
Tb927.7.6220	1.6648	1.05651	1.9784	2.4008	1.77076	1.00288	1.4446	0.847041	0.112296	0.0307606
Tb927.7.6680	3.21053	4.34783	3.91304	5.13158	5.65789	0.422131	0.728653	1.26667	0.860269	1.62093
Tb927.7.7360	1.18547	1.2753	1.14373	1.22695	1.32325	0.695504	0.348775	0.122282	0.0709795	0.0131155
Tb927.7.960	1.5249	1.34626	1.23829	1.34957	1.20728	0.836728	0.996623	0.670551	0.588371	0.471625
Tb927.8.1100	0.675892	0.814516	0.84268	1.2766	0.659946	1.99618	0.926568	0.522976	0.396317	1.0112
Tb927.8.1670	1.21979	1.03332	1.12154	1.18783	1.1054	0.885033	1.11005	1.11594	1.2945	1.66083
Tb927.8.1780	1.13837	1.72634	1.08951	0.954733	1.1358	0.933596	0.884982	1.30637	1.77047	0.826993
Tb927.8.3550	1.20307	0.909739	1.20856	0.827543	1.01017	1.05698	0.919536	1.23552	1.29198	0.901926
Tb927.8.3770	1.32376	1.06443	1.10814	1.01183	0.965613	1.07191	1.02745	1.22398	1.42184	1.44453
Tb927.8.4000	1.30354	1.07366	1.25363	0.824987	0.894035	0.740396	1.00127	0.913564	1.44065	1.19136
Tb927.8.4260	1.08868	1.11449	0.939554	1.1178	1.17692	1.14962	1.04949	1.8664	1.48786	1.14184
Tb927.8.5390	0.96972	1.19966	1.13531	0.894413	1.2151	1.0887	1.05321	1.28165	1.69429	1.30208
Tb927.8.5500	1.21648	1.06554	0.965448	1.24111	1.12451	0.836735	1.28872	1.43807	1.03181	1.01512
Tb927.8.5730	0.774194	1.31698	1.19062	1.22039	0.460377	0.688769	0.17192	0.0330033	0.0179372	0.0491803
Tb927.8.5950	0.921154	1.13	0.797814	0.484517	0.483333	0.668224	0.40118	0.758874	2.57072	2.8069
Tb927.8.6490	0.764211	0.872059	0.796026	0.89198	0.732506	1.16225	1.154	1.21419	1.19503	1.48237
Tb927.8.7110	1.11647	1.02922	1.17734	1.10779	1.1654	1.24361	1.15638	1.33418	1.5278	1.54197
Tb927.8.870	0.910064	1.28331	1.03338	1.00204	1.36382	1.14714	0.918205	0.921887	1.32489	0.851131
Tb927.9.10040	1.01121	1.09454	0.797163	0.886135	0.90918	1.04185	0.986875	1.30151	0.996387	0.779188
Tb927.9.10920	0.807614	0.882908	1.02851	0.990993	0.912717	1.26782	0.566918	0.0448856	0.0211792	0.0239662
Tb927.9.11100/9.11030	0.972654	0.834571	0.748444	0.675219	0.620864	0.898993	0.42678	0.169492	0.0415	0.0355002
Tb927.9.12400	0.36	0.659574	0.723404	0.440608	0.189091	1.0202	1.02046	0.770992	3.20063	7.4
Tb927.9.12880	0.915203	1.04454	1.03897	0.814989	1.05	0.856341	0.262425	0.0862816	0.0497186	0.0230898
Tb927.9.14430	0.887876	1.11851	0.751714	0.63671	0.592658	1.57143	0.601885	0.255861	0.0294118	0.033966
Tb927.9.1500	1.04484	1.1811	1.20649	1.65161	1.72509	1.01048	1.31549	1.40023	1.31569	1.22321
Tb927.9.1670	1.10082	1.09584	1.1061	1.33968	0.78342	1.4813	0.723188	0.157981	0.0492234	0.033241
Tb927.9.2140	0.646538	0.71932	0.556225	0.538163	0.360723	1.15859	0.759724	1.82222	1.18128	1.19392
Tb927.9.2350	0.88962	1.04163	1.00056	0.816075	0.811309	1.43331	1.18354	1.1771	1.54917	1.80929
Tb927.9.3120	0.857678	0.779963	0.960358	1.44186	1.01592	0.79476	2.43149	0.788282	1.20565	1.1691
Tb927.9.4910	0.873205	1.02249	0.772958	0.971574	1.03858	1.28747	1.55255	1.93527	2.06583	2.11115
Tb927.9.6560	0.611906	0.940287	0.776274	0.529425	0.387673	1.18613	0.202437	0.0559503	0.0396776	0.0556038
Tb927.9.9320	0.783108	1.05536	1.2402	1.03696	1.15041	1.08694	1.12409	1.08749	1.40184	1.33351

## Sheet: 24h
	Time 0 (RAW)			Tet- (RAW)			Tet+ (RAW)				Time 0 (NORM)			Tet- (NORM)			Tet+ (NORM)				Tet-/Input (24h)				Tet+/Tet- (24h)
Gene ID	Input 1	Input 2	Input 3	Tet- 1 (24h)	Tet- 2 (24h)	Tet- 3 (24h)	Tet+ 1 (24h)	Tet+ 2 (24h)	Tet+ 3 (24h)		Input 1	Input 2	Input 3	Tet- 1 (24h)	Tet- 2 (24h)	Tet- 3 (24h)	Tet+ 1 (24h)	Tet+ 2 (24h)	Tet+ 3 (24h)		0.025	Median	0.975		0.025	Median	0.975
Tb927.11.12310	-1	-1	-1	-1	-1	-1	-1	-1	-1		#N/A	#N/A	#N/A	#N/A	#N/A	#N/A	#N/A	#N/A	#N/A		#N/A	#N/A	#N/A		#N/A	#N/A	#N/A
Tb927.11.7160	-1	-1	-1	-1	-1	-1	-1	-1	-1		#N/A	#N/A	#N/A	#N/A	#N/A	#N/A	#N/A	#N/A	#N/A		#N/A	#N/A	#N/A		#N/A	#N/A	#N/A
Tb927.3.5180	-1	-1	-1	-1	-1	-1	-1	-1	-1		#N/A	#N/A	#N/A	#N/A	#N/A	#N/A	#N/A	#N/A	#N/A		#N/A	#N/A	#N/A		#N/A	#N/A	#N/A
Tb927.9.2240	-1	-1	-1	-1	-1	-1	-1	-1	-1		#N/A	#N/A	#N/A	#N/A	#N/A	#N/A	#N/A	#N/A	#N/A		#N/A	#N/A	#N/A		#N/A	#N/A	#N/A
Tb927.10.14300	6112	5752	4977	3144	2644	4694	9833	2493	4149		10365	10685	9132	8017	9177	9881	9084	9211	7907		0.885384	0.750304	1.08202		0.800223	0.986279	1.14893
Tb927.11.10520	3462	2499	3242	2391	1064	1874	3464	1058	3416		5871	4642	5949	6097	3693	3945	3200	3909	6510		0.795562	0.620777	1.31344		0.524848	0.990875	1.76279
Tb927.11.15010	4884	4265	6443	4861	3827	10187	9166	3142	9487		8282	7923	11822	12395	13283	21445	8467	11608	18080		1.60384	1.04847	2.70668		0.394824	0.843087	1.45865
Tb927.2.5230	8659	6096	7319	4785	3596	6092	14365	2826	5294		14684	11324	13430	12201	12482	12824	13270	10441	10089		0.929412	0.830904	1.13246		0.786728	0.836485	1.08762
Tb927.3.1630	3531	4003	7190	4118	3214	8013	14050	3284	11877		5988	7436	13193	10501	11156	16868	12979	12133	22635		1.50027	0.8456	2.81697		0.719291	1.16341	2.15551
Tb927.3.2060	1653	1548	1116	1348	906	977	2538	557	1819		2803	2876	2048	3437	3145	2057	2345	2058	3467		1.12201	0.715229	1.67822		0.598778	1.00049	1.68546
Tb927.5.1650	3032	1670	1229	1899	736	742	4867	623	1822		5142	3102	2255	4842	2555	1562	4496	2302	3472		0.823662	0.303773	2.14723		0.475423	1.3589	2.87836
Tb927.7.5220	4499	4246	5696	3110	2249	4196	8954	2834	5320		7629	7887	10452	7930	7806	8833	8272	10470	10139		1.00545	0.746843	1.15782		0.936488	1.18533	1.34128
Tb927.7.6310	890	2066	1652	890	924	887	2208	476	587		1509	3838	3031	2269	3207	1867	2040	1759	1119		0.835591	0.486451	2.12525		0.348924	0.636109	0.942153
Tb927.8.1690/8.1690	3447	2376	2295	2328	1495	1979	4917	1442	2458		5845	4414	4211	5936	5189	4166	4542	5328	4684		1.01557	0.712746	1.40964		0.765162	0.902679	1.27892
Tb927.8.6810	5210	5481	6582	4243	2325	3058	10470	3321	4063		8835	10181	12077	10819	8070	6437	9672	12270	7743		0.792653	0.532997	1.22456		0.715685	1.19851	1.90617
Tb927.10.14770	4017	5399	7182	4104	3892	8699	10255	3002	7729		6812	10029	13178	10465	13509	18312	9473	11091	14730		1.38959	0.794127	1.98312		0.517311	0.821008	1.40755
Tb927.10.3900	5698	4197	4761	3219	2787	2407	6718	1554	3121		9663	7796	8736	8208	9674	5067	6206	5741	5948		0.93956	0.524371	1.11071		0.593446	0.724659	1.22479
Tb927.10.3340	6293	3580	6263	4162	2154	3472	11840	2191	5059		10672	6650	11492	10613	7476	7309	10938	8095	9641		0.923512	0.636008	1.59594		0.762744	1.10754	1.49651
Tb927.3.3290	2751	3118	3726	2794	1048	2498	7350	1041	2944		4665	5792	6837	7124	3638	5259	6790	3846	5611		0.907977	0.532105	1.52712		0.539865	1.05717	1.86641
Tb927.4.420	5634	6805	7303	4230	3732	4682	14347	3667	6349		9554	12641	13400	10786	12954	9856	13254	13548	12100		0.966716	0.735522	1.35587		0.934074	1.22768	1.37459
Tb927.4.4970	3118	3081	3542	2775	1298	2833	11997	1450	3858		5288	5723	6499	7076	4505	5964	11083	5357	7353		1.04211	0.693184	1.33812		0.757066	1.2329	2.46016
Tb927.6.4220	5094	6672	5582	4709	2570	5330	8598	2816	5608		8638	12394	10242	12008	8920	11220	7943	10404	10688		1.03265	0.719703	1.39014		0.661476	0.890471	1.19821
Tb927.7.3580	2323	3009	2659	1382	1063	2064	4948	1413	2296		3939	5589	4879	3524	3690	4345	4571	5220	4376		0.77742	0.630524	1.10307		1.00713	1.23875	1.48127
Tb927.9.1570	3581	3028	3296	2110	1077	1846	7039	937	1792		6073	5625	6048	5380	3738	3886	6503	3462	3415		0.664533	0.615511	0.956444		0.634758	0.91359	1.7397
Tb11.01.2900	8510	7056	9406	4640	5513	15554	15829	5731	13611		14431	13107	17259	11832	19136	32743	14623	21174	25940		1.32603	0.685555	2.49813		0.446599	1.1065	2.19236
Tb927.1.1000	5907	4288	4853	2881	1299	4040	8769	3198	3649		10017	7965	8905	7346	4509	8505	8101	11815	6954		0.82493	0.506345	1.0678		0.817637	1.38918	2.62031
Tb927.1.1530	686	377	390	415	125	189	923	204	270		1163	700	716	1058	434	398	853	754	515		0.606145	0.342218	1.51143		0.486767	1.29397	2.14322
Tb927.1.1930	1883	2550	2488	1627	1401	1941	4855	1258	1681		3193	4737	4565	4149	4863	4086	4485	4648	3204		1.0266	0.862571	1.52302		0.658853	0.955789	1.13754
Tb927.1.3130	4663	2456	2428	2072	1563	2039	4712	1830	2665		7908	4562	4455	5283	5425	4292	4353	6761	5079		0.963412	0.542742	1.21773		0.802396	1.01421	1.57526
Tb927.10.10350	2674	3207	3315	3293	1343	1647	5556	1962	1397		4535	5957	6083	8397	4662	3467	5133	7249	2662		0.782609	0.569949	1.8516		0.317018	0.863285	2.09086
Tb927.10.1070	6078	4008	3993	3149	2023	2842	8007	1541	3028		10307	7445	7327	8030	7022	5983	7397	5693	5771		0.816569	0.580479	1.09595		0.708966	0.921171	1.23634
Tb927.10.10870	1832	1135	1711	1615	1244	1255	3872	1133	1943		3107	2108	3140	4118	4318	2642	3577	4186	3703		1.32539	0.841401	2.04839		0.828393	0.96943	1.58441
Tb927.10.11940	2897	2428	2048	1229	1111	2149	3514	1681	1116		4913	4510	3758	3134	3856	4524	3246	6211	2127		0.854989	0.637899	1.20383		0.470159	0.841805	1.98181
Tb927.10.12040	3514	3870	2847	2098	1465	2177	7568	2171	3407		5959	7189	5224	5350	5085	4583	6991	8021	6493		0.853331	0.637502	1.02412		1.21364	1.41676	1.75016
Tb927.10.13010	2175	3138	2115	2173	1355	2959	4976	1578	3712		3688	5829	3881	5541	4703	6229	4597	5830	7074		1.27522	0.806828	1.68899		0.738	1.05216	1.50415
Tb927.10.13480/10.13490	3037	2110	3096	2283	1061	1693	5109	1249	1558		5150	3920	5681	5821	3683	3564	4720	4615	2969		0.909184	0.627354	1.48495		0.51005	0.833053	1.32435
Tb927.10.13780	2171	3437	4007	4127	2277	2845	5231	1254	2644		3682	6385	7352	10523	7903	5989	4832	4633	5039		1.43131	0.814608	2.85796		0.440274	0.611413	0.841376
Tb927.10.1380	4987	2831	3673	2398	1766	2936	8219	1720	4172		8457	5259	6740	6115	6130	6181	7593	6355	7951		0.909496	0.72307	1.17532		1.02815	1.23866	1.30025
Tb927.10.14420	1703	1880	2883	1165	993	1630	3640	701	1609		2888	3492	5290	2971	3447	3431	3363	2590	3066		0.982532	0.561626	1.19356		0.751378	0.893617	1.13194
Tb927.10.14780	635	318	96	246	85	116	434	221	131		1077	591	176	627	295	244	401	816	250		0.582173	0.226555	3.5625		0.398724	1.30144	3.34426
Tb927.10.14800	4883	4808	4504	3055	2992	3905	12800	2151	5553		8281	8931	8264	7790	10385	8220	11824	7947	10583		0.992634	0.872243	1.25666		0.765238	1.13857	1.51784
Tb927.10.15020	1889	1652	1847	1231	1076	1088	4894	916	2154		3203	3069	3389	3139	3735	2290	4521	3384	4105		0.980019	0.675716	1.21701		0.906024	1.30774	1.97424
Tb927.10.15300	1847	1486	1225	1057	983	1391	1887	483	1427		3132	2760	2248	2695	3412	2928	1743	1784	2720		1.0894	0.860473	1.51779		0.510844	0.646753	1.00928
Tb927.10.15880	16082	8334	9775	6852	4333	9153	21318	4261	8458		27272	15481	17936	17472	15040	19268	19693	15743	16119		0.971513	0.551481	1.24462		0.817054	1.02206	1.30937
Tb927.10.16030	4310	3651	2299	1844	2087	2008	7825	2296	2751		7309	6782	4218	4702	7244	4227	7229	8483	5243		0.991107	0.578328	1.7174		0.723771	1.24036	2.00686
Tb927.10.16160	13544	7972	11279	7183	4622	7877	26391	4423	9482		22968	14809	20696	18316	16043	16582	24380	16341	18071		0.801218	0.698494	1.23682		0.892171	1.0898	1.51967
Tb927.10.1910	509	206	244	155	360	302	1207	318	122		863	383	448	395	1250	636	1115	1175	233		1.41964	0.457706	3.26371		0.1864	0.94	2.97468
Tb927.10.1940	3373	4806	3447	2594	1927	2668	6221	1894	4504		5720	8928	6325	6614	6689	5616	5747	6998	8584		0.981818	0.629032	1.16941		0.859172	1.05806	1.52849
Tb927.10.2040	1705	749	571	750	910	1011	1147	230	519		2891	1391	1048	1912	3159	2128	1060	850	989		1.52983	0.661363	3.01431		0.269072	0.444561	0.554393
Tb927.10.2390	2654	2952	1920	1800	2072	2163	5859	1581	3851		4501	5484	3523	4590	7192	4553	5412	5841	7339		1.29236	0.830233	2.04144		0.752503	1.18867	1.6119
Tb927.10.3230	4623	4866	5356	2919	2917	5001	8689	2856	4500		7840	9039	9828	7443	10125	10528	8027	10552	8576		1.07123	0.757326	1.34286		0.762443	1.00228	1.15222
Tb927.10.350	8162	6895	6044	4146	3434	7069	9125	3599	4996		13841	12808	11090	10572	11919	14881	8430	13297	9521		0.953291	0.763818	1.16185		0.566494	0.798809	1.25776
Tb927.10.460	5624	2722	2861	2661	1057	2720	6447	2298	3674		9537	5056	5250	6785	3669	5726	5956	8490	7002		0.725672	0.384712	1.34197		0.877819	1.25129	2.31398
Tb927.10.4940	2563	2308	2382	1436	1544	3527	3911	1082	2402		4346	4287	4371	3662	5359	7425	3613	3998	4578		1.23309	0.837795	1.73198		0.486599	0.746035	1.25014
Tb927.10.4990	3661	3370	2489	1800	2084	2556	1513	704	666		6208	6260	4567	4590	7234	5381	1398	2601	1269		1.00504	0.733227	1.58397		0.175422	0.276471	0.566667
Tb927.10.5140	1560	1428	1543	1147	406	742	2781	627	861		2645	2653	2831	2925	1409	1562	2569	2316	1641		0.588767	0.497704	1.10261		0.561026	1.16466	1.82328
Tb927.10.5270	1612	779	637	415	683	1024	1268	614	1018		2734	1447	1169	1058	2371	2156	1171	2268	1940		0.905047	0.386979	2.02823		0.493884	0.956558	2.14367
Tb927.10.5310	1649	1341	1316	960	899	918	2892	493	1598		2796	2491	2415	2448	3120	1933	2672	1821	3045		0.982738	0.691345	1.29193		0.583654	0.975962	1.57527
Tb927.10.5950/927.10.5940	4916	4727	5098	4107	2790	9394	12965	2302	9038		8337	8781	9354	10472	9684	19776	11977	8505	17225		1.19257	1.03528	2.37208		0.430067	0.878253	1.77871
Tb927.10.7780	1134	2809	1947	1133	1323	1362	2876	857	2431		1923	5218	3573	2889	4592	2867	2657	3166	4633		0.880031	0.549444	2.38794		0.578615	1.00893	1.61597
Tb927.10.8420	3033	3424	2998	3008	1794	3210	7888	1852	3117		5143	6360	5501	7670	6227	6757	7287	6842	5940		1.21077	0.979088	1.49135		0.774446	0.95391	1.17023
Tb927.10.8730	4390	4304	5242	3622	2524	2943	6543	1772	2701		7445	7995	9619	9236	8761	6195	6044	6547	5148		0.960183	0.644038	1.24056		0.557384	0.708857	1.05682
Tb927.10.9600	1750	1119	1261	724	892	450	2861	435	1144		2968	2079	2314	1846	3096	947	2643	1607	2180		0.797753	0.31907	1.48918		0.519057	1.18093	2.79092
Tb927.10.9900	4633	4153	5924	3602	1773	3036	9521	1417	3870		7857	7715	10870	9185	6154	6391	8795	5235	7375		0.813415	0.566145	1.19054		0.569951	0.957539	1.42915
Tb927.11.1180	4090	2804	3394	1951	2015	2834	5493	1450	3344		6936	5209	6228	4975	6994	5966	5074	5357	6373		0.957932	0.717272	1.34268		0.764931	0.91121	1.28101
Tb927.11.12410	1570	576	463	488	287	238	1557	334	365		2662	1070	850	1244	996	501	1438	1234	696		0.589412	0.188204	1.46353		0.559486	1.23896	2.87026
Tb927.11.12420	3829	1988	1966	2113	1013	1848	3745	1280	1746		6493	3693	3607	5388	3516	3890	3460	4729	3328		0.974771	0.541506	1.49376		0.617669	0.88946	1.21891
Tb927.11.14070	287	457	479	467	178	792	923	133	320		487	849	879	1191	618	1667	853	491	610		1.40283	0.703072	3.423		0.294541	0.512175	1.38026
Tb927.11.14270	903	913	1009	746	505	909	2503	869	964		1531	1696	1851	1902	1753	1914	2312	3211	1837		1.12146	0.947056	1.25016		0.95977	1.21556	1.83172
Tb927.11.14500	1139	2266	1508	622	962	1636	4128	810	2156		1932	4209	2767	1586	3339	3444	3813	2993	4109		0.820911	0.376812	1.78261		0.869048	1.19309	2.59079
Tb927.11.14680	4010	1950	4256	3082	2106	3624	8709	2313	4505		6800	3622	7809	7859	7310	7629	8045	8546	8586		1.12191	0.936099	2.1698		1.02367	1.10055	1.17456
Tb927.11.16790	2907	3231	3776	1621	1958	1861	4663	1496	2652		4930	6002	6929	4133	6796	3918	4308	5527	5054		0.794726	0.56545	1.3785		0.633902	1.09954	1.41067
Tb927.11.2040	249	284	174	355	147	290	390	221	374		422	528	319	905	510	610	360	816	713		1.59875	0.965909	2.83699		0.39779	0.901657	1.6
Tb927.11.3140	1345	1382	1433	589	839	587	2360	717	898		2281	2567	2629	1502	2912	1236	2180	2649	1711		0.585119	0.470141	1.27663		0.587569	1.3843	2.1432
Tb927.11.4470	1632	2058	724	1588	722	1168	1773	752	2292		2768	3823	1328	4049	2506	2459	1638	2778	4368		1.05912	0.643212	3.04895		0.404544	1.07878	1.77633
Tb927.11.4780	2760	3913	3142	1967	1750	2445	5855	1533	2861		4680	7269	5765	5016	6074	5147	5409	5664	5452		0.892801	0.690054	1.29786		0.890517	1.05926	1.12919
Tb927.11.5340	5541	2848	4992	2339	1633	2853	4929	1160	2117		9397	5290	9160	5964	5668	6006	4553	4286	4035		0.651092	0.603171	1.13535		0.671828	0.718645	0.803282
Tb927.11.5860	13	328	540	12	141	116	523	336	110		22	609	991	31	489	244	483	1241	210		0.493441	0.0312815	22.2273		0.429448	2.53783	40.0323
Tb927.11.6690	4084	3176	2946	2530	1840	2966	7816	1082	2842		6926	5900	5406	6451	6387	6244	7220	3998	5416		1.08254	0.90153	1.1933		0.619749	0.847972	1.15631
Tb927.11.6990	1178	1926	1692	631	781	962	1663	941	1552		1998	3578	3105	1609	2711	2025	1536	3477	2958		0.757686	0.449693	1.35686		0.566581	1.28255	2.16097
Tb927.11.7010	953	998	1560	1511	815	1571	2609	314	1519		1616	1854	2862	3853	2829	3307	2410	1160	2895		1.75062	0.98847	2.38428		0.301064	0.728757	1.02333
Tb927.11.7210	4862	3128	2762	2336	1934	2580	3959	1449	2004		8245	5811	5068	5957	6713	5431	3657	5353	3819		1.02512	0.658702	1.32459		0.544764	0.673357	0.985638
Tb927.11.790	2815	1838	1883	1216	888	1621	6079	790	2914		4774	3414	3455	3101	3082	3412	5616	2919	5553		0.89754	0.64558	0.999414		0.85551	1.64596	1.82219
Tb927.11.8150	556	551	606	131	178	570	1542	485	578		943	1024	1112	334	618	1200	1424	1792	1102		0.603516	0.325527	1.27253		0.918333	2.30421	5.36527
Tb927.11.8170	2909	1625	913	901	557	298	3131	265	764		4933	3019	1675	2297	1933	627	2892	979	1456		0.46564	0.127103	1.37134		0.426208	1.25903	2.32217
Tb927.11.8220	3641	2500	2067	2497	1346	1392	4143	1261	903		6174	4644	3793	6367	4672	2930	3827	4659	1721		1.00603	0.474571	1.67862		0.2703	0.731742	1.5901
Tb927.11.850	6045	7285	4822	3670	3087	4971	16973	2978	5588		10251	13533	8848	9358	10715	10465	15679	11002	10650		1.02088	0.691495	1.21101		0.993934	1.13806	1.67546
Tb927.11.8940	1963	1807	1621	1671	1495	1394	4772	1442	2025		3329	3357	2974	4261	5189	2935	4408	5328	3859		1.27996	0.881462	1.74479		0.743689	1.0345	1.81533
Tb927.11.9190	1077	2739	1941	1037	651	1405	4515	1122	1765		1826	5088	3562	2644	2260	2958	4171	4145	3364		0.74228	0.444182	1.61993		1.13725	1.4885	1.84558
Tb927.11.9270	189	567	412	190	142	409	1451	227	526		321	1053	756	484	493	861	1340	839	1002		0.817664	0.459639	2.68224		0.974448	1.73347	2.7686
Tb927.11.9290	1189	1686	1033	1267	730	680	3401	694	1087		2016	3132	1895	3231	2534	1431	3142	2564	2072		1.03161	0.456897	1.70501		0.641288	1.01184	2.19567
Tb927.2.1820	2403	2867	2218	1571	919	1479	3557	1231	1209		4075	5326	4070	4006	3190	3113	3286	4548	2304		0.764865	0.584491	0.984275		0.575137	1.03009	1.46097
Tb927.2.2120	5272	3710	3405	2261	2020	3913	7036	2709	5183		8940	6892	6248	5765	7011	8237	6500	10009	9878		0.922695	0.644855	1.31834		0.789122	1.21513	1.73617
Tb927.2.2260	828	1028	1031	983	719	1046	2903	483	1473		1404	1910	1892	2507	2496	2202	2682	1784	2807		1.31924	1.15288	1.78561		0.711607	1.07452	1.27475
Tb927.2.2430	1171	1344	1185	800	776	1427	1754	324	1289		1986	2497	2174	2040	2693	3004	1620	1197	2457		1.20304	0.81698	1.51259		0.398469	0.60156	1.20441
Tb927.2.2720	1475	1634	1450	938	962	1411	3278	690	1035		2501	3035	2661	2392	3339	2970	3028	2549	1972		1.10016	0.788138	1.33507		0.590596	0.858249	1.26589
Tb927.2.4200	4425	3618	4104	2841	2251	1971	4418	1868	3024		7504	6721	7530	7244	7813	4149	4081	6901	5763		0.965352	0.550996	1.16248		0.522335	0.883271	1.66329
Tb927.2.4510	5533	5228	4591	3680	2769	3713	9159	1499	3389		9383	9711	8424	9384	9611	7816	8461	5538	6459		0.989702	0.80486	1.14091		0.576215	0.708547	1.08252
Tb927.3.1570	4338	3952	2949	3464	2080	3130	6998	1938	2979		7356	7341	5411	8833	7220	6589	6465	7160	5677		1.20079	0.895731	1.63242		0.642703	0.861587	1.08666
Tb927.3.1610	5288	3747	4785	2556	2101	3180	7962	1835	3713		8967	6960	8780	6518	7293	6694	7355	6780	7076		0.813315	0.726887	1.04784		0.929659	1.0402	1.12841
Tb927.3.1850	4420	4448	5416	3082	2217	3625	10964	1665	5814		7496	8263	9938	7859	7695	7631	10128	6151	11080		0.93126	0.767861	1.04843		0.78267	1.31618	1.45197
Tb927.3.2440	5077	5135	3820	3604	2034	4724	7385	2529	4882		8610	9539	7009	9190	7060	9945	6822	9344	9304		1.04256	0.74012	1.41889		0.685973	0.966289	1.32351
Tb927.3.2690	5185	6853	4978	3439	3223	4579	12961	2855	4238		8793	12730	9134	8769	11187	9639	11973	10548	8077		0.997271	0.688845	1.27226		0.721999	1.07026	1.36538
Tb927.3.3080	4526	2693	4371	2606	1533	2706	5357	1439	2835		7675	5002	8020	6645	5321	5696	4949	5316	5403		0.828554	0.663466	1.32847		0.744771	0.930088	1.01541
Tb927.3.3190	9908	6672	8134	5890	4023	5976	17860	3437	6970		16802	12394	14925	15019	13964	12580	16499	12698	13283		0.935611	0.74872	1.2118		0.883439	1.00938	1.31153
Tb927.3.3920	3085	2500	2752	1629	915	2070	4201	722	2446		5232	4644	5050	4154	3176	4358	3881	2667	4662		0.822574	0.607034	0.894488		0.611978	0.93428	1.46788
Tb927.3.4560	1870	1471	1360	1238	561	758	2307	629	917		3171	2733	2495	3157	1947	1596	2131	2324	1748		0.712404	0.503311	1.26533		0.55369	1.0945	1.45614
Tb927.3.4670	1744	2317	1953	1883	1464	1680	3758	1710	2552		2958	4304	3584	4801	5082	3537	3472	6318	4864		1.19574	0.821794	1.71805		0.683196	1.01312	1.78626
Tb927.3.4860	768	1220	156	249	17	279	958	102	350		1302	2266	286	635	59	587	885	377	667		0.280229	0.044833	2.22028		0.593701	1.3937	15
Tb927.3.5400	4245	3339	4392	2175	2265	3097	8533	2419	4855		7199	6202	8059	5546	7862	6520	7883	8937	9253		0.905681	0.688175	1.26766		1.00267	1.37071	1.66841
Tb927.3.5650	9358	7938	5443	4750	4755	6502	14875	4082	5324		15869	14746	9987	12112	16505	13687	13741	15081	10146		1.04008	0.763249	1.65265		0.614723	0.913723	1.24513
Tb927.3.690	9011	8772	7632	6465	4754	7746	10679	3987	7562		15281	16295	14004	16485	16501	16306	9865	14730	14412		1.07879	1.00068	1.17831		0.597843	0.874249	0.903348
Tb927.4.1700	1583	2216	2309	1330	1516	2444	4726	1958	2801		2684	4116	4237	3391	5262	5145	4366	7234	5338		1.25	0.80033	1.96051		0.829723	1.28753	2.13329
Tb927.4.2460	8017	8930	7521	5660	5001	7575	12507	4962	7527		13595	16588	13800	14433	17358	15946	11554	18332	14345		1.06164	0.870087	1.27679		0.66563	0.899599	1.27014
Tb927.4.2500	1310	522	449	213	699	705	1645	663	1607		2222	970	824	543	2426	1484	1520	2449	3063		1.09181	0.551908	2.94417		0.626546	1.65027	4.5384
Tb927.4.3420	1563	566	1137	1117	622	1111	2539	511	1969		2651	1051	2086	2848	2159	2339	2345	1888	3753		1.12128	0.81441	2.7098		0.662921	1.00257	1.7383
Tb927.4.3770	2580	2530	3059	1265	1284	3126	5172	2188	1534		4375	4700	5613	3226	4457	6581	4778	8084	2923		0.948298	0.574737	1.50423		0.444157	1.07202	2.50589
Tb927.4.4590	2350	2213	1812	2012	1004	1596	3524	1020	2828		3985	4111	3325	5130	3485	3360	3255	3768	5390		1.01053	0.817319	1.54286		0.634503	1.05068	1.60417
Tb927.4.5180/8.7220	556	663	1051	342	331	762	917	345	929		943	1232	1928	872	1149	1604	847	1275	1770		0.924708	0.452282	1.30195		0.528055	1.10349	2.02982
Tb927.4.5310	2190	1191	1911	1562	903	1922	4188	981	1793		3714	2212	3506	3983	3134	4046	3869	3624	3417		1.13605	0.843834	1.82911		0.844538	0.956253	1.23452
Tb927.4.5390/8.6930	2548	4391	5228	3559	2447	7300	9135	2075	5958		4321	8157	9593	9075	8493	15367	8439	7666	11355		1.6019	0.944486	3.55635		0.498861	0.902626	1.33698
Tb927.4.800	4349	5185	4759	2054	2982	4490	8164	2686	4070		7375	9632	8732	5238	10350	9452	7542	9924	7757		1.07454	0.543812	1.40339		0.748949	0.958841	1.89462
Tb927.4.840	5284	5753	5576	2956	2736	4090	8679	1874	3155		8961	10687	10231	7538	9497	8610	8018	6924	6013		0.84156	0.705343	1.05981		0.633147	0.804181	1.06368
Tb927.5.2820	2722	3951	3671	2898	1173	2752	9567	1715	3201		4616	7339	6736	7390	4071	5793	8838	6336	6100		0.881932	0.554708	1.60095		0.82544	1.19594	2.17097
Tb927.5.3150	8399	3774	5364	3550	3146	3402	16144	3294	6393		14243	7011	9842	9052	10920	7162	14914	12170	12184		0.919732	0.502844	1.55755		1.11447	1.36575	2.08238
Tb927.5.3160	2573	2025	2654	1709	1761	1534	4771	806	3499		4363	3762	4870	4358	6112	3229	4407	2978	6668		0.998854	0.663039	1.62467		0.487238	1.01124	2.06504
Tb927.5.3320	1573	649	1252	1058	346	846	3078	434	627		2668	1206	2297	2698	1201	1781	2843	1603	1195		0.995854	0.45015	2.23715		0.442921	0.995004	2.36719
Tb927.5.3420	5015	8876	6675	5587	3744	5412	11673	2967	5875		8505	16488	12248	14246	12995	11393	10783	10962	11197		1.06099	0.690987	1.67501		0.756914	0.843555	0.982796
Tb927.5.4430	4594	7072	5405	3495	2766	4211	8391	2916	4608		7791	13137	9918	8912	9601	8865	7751	10773	8782		0.898568	0.674812	1.23232		0.807312	0.985413	1.21523
Tb927.5.790/5.800	2949	1283	1610	1744	1140	1739	3755	709	1105		5001	2383	2954	4447	3957	3661	3469	2619	2106		1.33954	0.732054	1.86614		0.473578	0.661865	0.947555
Tb927.6.1780	2754	5217	3271	2366	2156	3270	7326	2159	4300		4670	9691	6002	6033	7483	6884	6768	7977	8195		1.14695	0.622536	1.60236		0.90445	1.12183	1.35836
Tb927.6.2030	77	702	695	392	139	446	874	329	728		131	1304	1275	1000	482	939	807	1216	1387		0.766871	0.369632	7.63359		0.807	1.387	2.87759
Tb927.6.2250	3889	3034	4321	2392	2192	2890	7889	1490	3258		6595	5636	7929	6099	7608	6084	7288	5505	6209		0.959516	0.76731	1.34989		0.72358	0.957939	1.1979
Tb927.6.2450	4733	3060	2890	3475	1786	2763	9720	1412	2682		8026	5684	5303	8861	6199	5816	8979	5217	5111		1.09674	0.724645	1.67094		0.576797	0.878783	1.54384
Tb927.6.2840	6898	6655	4250	3138	3169	5245	9190	1966	3219		11698	12362	7798	8002	11000	11041	8490	7264	6135		0.940332	0.647306	1.41588		0.555656	0.766683	1.06098
Tb927.6.2980	3349	4743	3749	3384	2724	3432	9135	2564	3796		5679	8811	6879	8629	9455	7225	8439	9473	7234		1.2544	0.819998	1.66491		0.838336	1.00125	1.17161
Tb927.6.3110	2078	3278	2602	2611	1844	2168	5197	1293	1804		3524	6089	4774	6658	6400	4564	4801	4777	3438		1.29512	0.749548	1.88933		0.516371	0.746406	1.05193
Tb927.6.3430	3933	2722	2622	1640	1932	2440	6948	1799	3733		6670	5056	4811	4182	6706	5136	6418	6647	7114		1.0054	0.626987	1.39389		0.957053	1.2942	1.7011
Tb927.6.4970	905	1461	1452	793	524	1073	1969	757	1198		1535	2714	2664	2022	1819	2259	1819	2797	2283		0.832351	0.670228	1.47166		0.805224	1.12908	1.53766
Tb927.6.5100	4140	4328	2924	3450	2172	3294	6625	1758	3885		7021	8040	5365	8797	7539	6934	6120	6495	7404		1.09415	0.862438	1.6397		0.695692	0.86152	1.06778
Tb927.7.1900	4307	3711	5091	2806	1759	3576	6041	2434	2805		7304	6894	9341	7155	6105	7528	5581	8993	5346		0.885553	0.65357	1.09196		0.710149	0.875676	1.26229
Tb927.7.2420	2932	2629	3287	3209	1795	3327	8620	1742	4168		4972	4884	6031	8183	6230	7004	7963	6436	7943		1.35682	1.033	1.67547		0.918903	1.03307	1.27817
Tb927.7.2750	1140	2054	2127	1400	582	1446	4891	996	2489		1933	3815	3903	3570	2020	3044	4518	3680	4744		0.914681	0.517551	1.58156		1.03081	1.48423	2.34851
Tb927.7.3190	3601	2872	3607	2072	1385	2286	5943	1470	3422		6107	5335	6618	5283	4807	4812	5490	5431	6522		0.798277	0.726352	0.990253		1.02801	1.1409	1.35536
Tb927.7.3210	3939	3546	4828	2580	1992	2655	9351	1164	3144		6680	6587	8859	6579	6914	5589	8638	4300	5992		0.848489	0.630884	1.04964		0.621927	0.910777	1.54554
Tb927.7.3650	781	284	1297	647	489	685	1729	110	383		1324	528	2380	1650	1697	1442	1597	406	730		1.24622	0.605882	3.21402		0.239246	0.442424	1.10749
Tb927.7.3880	2132	4551	2053	2423	1751	2467	4024	1248	3586		3615	8454	3767	6178	6078	5193	3717	4611	6834		1.43651	0.614265	1.70899		0.601651	0.758638	1.316
Tb927.7.4090	2979	2605	2805	1279	1219	1828	7680	1250	3486		5052	4839	5147	3261	4231	3848	7095	4618	6644		0.761679	0.633573	0.874354		1.09147	1.67691	2.17571
Tb927.7.5770	1126	2837	1364	1864	1546	1359	5132	1003	2001		1909	5270	2503	4753	5366	2861	4741	3706	3813		1.49869	0.542884	2.8109		0.690645	0.883526	1.65711
Tb927.7.6220	476	1067	681	816	816	693	2955	565	794		807	1982	1250	2081	2832	1459	2730	2087	1513		1.6648	0.736125	3.50929		0.534251	1.00288	1.87114
Tb927.7.6680	45	315	25	142	63	116	466	28	24		76	585	46	362	219	244	430	103	46		3.21053	0.374359	5.30435		0.127072	0.422131	1.96347
Tb927.7.7360	4464	2348	4111	2028	1685	4809	3920	1101	2302		7570	4362	7543	5171	5849	10124	3621	4068	4387		1.18547	0.683091	2.32095		0.357665	0.695504	0.848385
Tb927.7.960	3983	3276	4650	4172	2989	4408	8967	2466	4074		6754	6085	8532	10638	10375	9279	8284	9111	7764		1.5249	1.08755	1.74823		0.729836	0.836728	0.981895
Tb927.8.1100	305	739	811	364	88	622	2829	356	665		517	1373	1488	928	305	1309	2613	1315	1267		0.675892	0.204973	2.53191		0.967914	1.99618	8.56721
Tb927.8.1670	2840	3167	3490	3434	1549	3409	7214	1719	3125		4816	5883	6404	8756	5377	7176	6664	6351	5956		1.21979	0.839631	1.81811		0.680219	0.885033	1.23935
Tb927.8.1780	573	347	851	594	512	301	1796	244	567		972	645	1561	1515	1777	634	1659	901	1081		1.13837	0.40615	2.75504		0.507034	0.933596	2.61672
Tb927.8.3550	1901	1217	1884	1631	909	1534	3161	1341	1791		3224	2261	3457	4159	3155	3229	2920	4954	3413		1.20307	0.912641	1.83945		0.702092	1.05698	1.57021
Tb927.8.3770	1108	1593	1379	1536	854	1341	3575	819	1710		1879	2959	2530	3917	2964	2823	3303	3026	3259		1.32376	1.00169	1.57743		0.77253	1.07191	1.17003
Tb927.8.4000	3450	4625	2721	3873	2057	3623	5229	2086	2963		5851	8591	4993	9876	7140	7627	4830	7707	5647		1.30354	0.831102	1.97797		0.489064	0.740396	1.07941
Tb927.8.4260	2673	2568	2397	1198	1454	2467	5035	1616	2792		4533	4770	4398	3055	5047	5193	4651	5970	5321		1.08868	0.640461	1.18076		0.895629	1.14962	1.95417
Tb927.8.5390	4596	5128	6994	2964	3499	4852	9593	3221	5835		7794	9526	12833	7558	12145	10214	8862	11900	11120		0.96972	0.58895	1.55825		0.729683	1.0887	1.57449
Tb927.8.5500	2969	3554	2429	2402	1812	2822	5548	1830	2402		5035	6602	4457	6125	6289	5941	5125	6761	4578		1.21648	0.899879	1.41104		0.727938	0.836735	1.13802
Tb927.8.5730	201	359	289	290	76	177	551	25	146		341	667	530	739	264	373	509	92	278		0.774194	0.395802	1.39434		0.124493	0.688769	1.92803
Tb927.8.5950	354	560	299	168	276	425	883	92	150		600	1040	549	428	958	895	816	340	286		0.921154	0.411538	1.74499		0.298539	0.668224	1.90654
Tb927.8.6490	3434	2845	2547	1745	877	2079	5316	1400	2458		5823	5285	4673	4450	3044	4377	4911	5172	4684		0.764211	0.522755	0.952279		1.05258	1.16225	1.69908
Tb927.8.7110	2664	1262	2145	2123	754	1599	5047	1133	1794		4518	2344	3936	5413	2617	3366	4662	4186	3419		1.11647	0.579239	2.3093		0.631628	1.24361	1.78143
Tb927.8.870	2899	1647	2139	1111	1077	1697	4178	1026	2250		4916	3059	3925	2833	3738	3572	3860	3791	4288		0.910064	0.576282	1.22197		1.01418	1.14714	1.36251
Tb927.9.10040	13885	8600	8923	7550	4654	8065	18309	5783	8831		23546	15975	16373	19252	16154	16978	16914	21366	16830		1.01121	0.686061	1.20513		0.874195	1.04185	1.32264
Tb927.9.10920	3476	2510	2963	1701	1353	2086	6026	1299	3244		5895	4663	5437	4337	4696	4391	5567	4799	6182		0.807614	0.735708	1.00708		1.02193	1.26782	1.42541
Tb927.9.11100/9.11030	1327	2566	1614	1993	830	765	2804	455	1373		2250	4767	2962	5082	2881	1610	2590	1681	2617		0.972654	0.337739	2.25867		0.330775	0.898993	1.62547
Tb927.9.12400	499	390	150	39	30	150	333	67	53		846	724	275	99	104	316	308	248	101		0.36	0.117021	1.14909		0.31962	1.0202	3.11111
Tb927.9.12880	1377	1776	1068	838	809	968	1981	684	913		2335	3299	1960	2137	2808	2038	1830	2527	1740		0.915203	0.617763	1.43265		0.619658	0.856341	1.23994
Tb927.9.14430	996	707	598	382	412	665	2382	512	1178		1689	1313	1097	974	1430	1400	2200	1892	2245		0.887876	0.576673	1.30356		1.32308	1.57143	2.30493
Tb927.9.1500	5208	5446	4632	3619	2502	7557	10263	2375	6667		8832	10116	8499	9228	8684	15908	9481	8775	12706		1.04484	0.858442	1.87175		0.551609	1.01048	1.46315
Tb927.9.1670	2531	1837	1578	2107	1082	1094	8616	1002	2219		4292	3412	2895	5373	3756	2303	7959	3702	4229		1.10082	0.53658	1.85596		0.689001	1.4813	2.15243
Tb927.9.2140	3500	3040	2928	2046	1052	1530	4363	1145	2435		5935	5647	5373	5217	3651	3221	4030	4230	4641		0.646538	0.542713	0.923853		0.772475	1.15859	1.44086
Tb927.9.2350	3155	2536	2631	1904	1218	1991	7511	1626	3312		5350	4711	4828	4855	4228	4191	6939	6007	6312		0.88962	0.783364	1.03057		1.23728	1.43331	1.65569
Tb927.9.3120	630	185	426	120	264	154	232	197	378		1068	344	782	306	916	324	214	728	720		0.857678	0.286517	2.66279		0.233624	0.79476	2.37908
Tb927.9.4910	4066	3400	4023	2528	1801	2143	9857	1330	4223		6895	6316	7382	6446	6251	4511	9106	4914	8048		0.873205	0.611081	1.02058		0.762333	1.28747	2.01862
Tb927.9.6560	1751	2369	1369	1056	698	705	3741	778	835		2969	4401	2512	2693	2423	1484	3456	2874	1591		0.611906	0.337196	1.07205		0.590791	1.18613	2.32884
Tb927.9.9320	3491	4123	3716	1818	1529	3426	8486	1672	2358		5920	7659	6818	4636	5307	7212	7839	6177	4494		0.783108	0.605301	1.21824		0.623128	1.08694	1.6909

## Sheet: 48h
	Time 0 (RAW)			Tet- (RAW)			Tet+ (RAW)				Time 0 (NORM)			Tet- (NORM)			Tet+ (NORM)				Tet-/Input (48h)				Tet+/Tet- (48h)
Gene ID	Input 1	Input 2	Input 3	Tet- 1 (48h)	Tet- 2 (48h)	Tet- 3 (48h)	Tet+ 1 (48h)	Tet+ 2 (48h)	Tet+ 3 (48h)		Input 1	Input 2	Input 3	Tet- 1 (48h)	Tet- 2 (48h)	Tet- 3 (48h)	Tet+ 1 (48h)	Tet+ 2 (48h)	Tet+ 3 (48h)		0.025	Median	0.975		0.025	Median	0.975
Tb927.11.12310	-1	-1	-1	-1	-1	-1	-1	-1	-1		#N/A	#N/A	#N/A	#N/A	#N/A	#N/A	#N/A	#N/A	#N/A		#N/A	#N/A	#N/A		#N/A	#N/A	#N/A
Tb927.11.7160	-1	-1	-1	-1	-1	-1	-1	-1	-1		#N/A	#N/A	#N/A	#N/A	#N/A	#N/A	#N/A	#N/A	#N/A		#N/A	#N/A	#N/A		#N/A	#N/A	#N/A
Tb927.3.5180	-1	-1	-1	-1	-1	-1	-1	-1	-1		#N/A	#N/A	#N/A	#N/A	#N/A	#N/A	#N/A	#N/A	#N/A		#N/A	#N/A	#N/A		#N/A	#N/A	#N/A
Tb927.9.2240	-1	-1	-1	-1	-1	-1	-1	-1	-1		#N/A	#N/A	#N/A	#N/A	#N/A	#N/A	#N/A	#N/A	#N/A		#N/A	#N/A	#N/A		#N/A	#N/A	#N/A
Tb927.10.14300	6112	5752	4977	3909	8034	6451	6649	7000	5768		10365	10685	9132	7124	8262	9206	9084	9211	7907		0.666729	0.797106	1.0081		1.02031	1.14791	1.46842
Tb927.11.10520	3462	2499	3242	1551	4889	2574	736	796	860		5871	4642	5949	2826	5028	3673	3200	3909	6510		0.475038	0.625617	1.08315		0.208831	0.310263	0.427903
Tb927.11.15010	4884	4265	6443	7776	18104	12214	11060	14502	11565		8282	7923	11822	14171	18619	17431	8467	11608	18080		1.1987	1.78859	2.34999		0.847307	1.1164	1.48006
Tb927.2.5230	8659	6096	7319	6355	12223	6815	10283	11924	7553		14684	11324	13430	11581	12570	9726	13270	10441	10089		0.662354	0.858884	1.11003		1.08974	1.27287	1.64508
Tb927.3.1630	3531	4003	7190	6523	16655	11001	9219	15856	12497		5988	7436	13193	11887	17128	15700	12979	12133	22635		0.901008	1.98514	2.86039		0.767749	1.32327	1.9067
Tb927.3.2060	1653	1548	1116	981	3560	1845	3244	3013	1510		2803	2876	2048	1788	3661	2633	2345	2058	3467		0.621697	0.939351	1.7876		0.748156	1.53188	2.58781
Tb927.5.1650	3032	1670	1229	1958	1730	2103	3177	3102	1087		5142	3102	2255	3568	1779	3001	4496	2302	3472		0.345974	0.788914	1.58226		0.55241	1.27018	2.5475
Tb927.7.5220	4499	4246	5696	4599	10173	6337	7683	11372	5152		7629	7887	10452	8381	10462	9044	8272	10470	10139		0.801856	1.09857	1.37135		0.893137	1.21174	1.82079
Tb927.7.6310	890	2066	1652	640	2389	2184	38	93	61		1509	3838	3031	1166	2457	3117	2040	1759	1119		0.303804	0.810624	2.06561		0.0173244	0.045177	0.107204
Tb927.8.1690/8.1690	3447	2376	2295	3157	6538	5450	4433	4227	2565		5845	4414	4211	5753	6724	7778	4542	5328	4684		0.98426	1.36618	1.84707		0.598097	0.812934	1.09908
Tb927.8.6810	5210	5481	6582	5407	8538	6122	7417	7225	5709		8835	10181	12077	9854	8781	8737	9672	12270	7743		0.723441	0.862489	1.11534		0.983864	1.10965	1.21083
Tb927.10.14770	4017	5399	7182	5172	12455	8338	8103	10500	8496		6812	10029	13178	9425	12809	11899	9473	11091	14730		0.715207	1.18646	1.88036		0.902334	1.2029	1.6348
Tb927.10.3900	5698	4197	4761	4435	7754	3816	4470	4543	3056		9663	7796	8736	8082	7974	5446	6206	5741	5948		0.621902	0.836386	1.03669		0.685721	0.788914	1.17077
Tb927.10.3340	6293	3580	6263	5480	7919	6158	9222	6642	5192		10672	6650	11492	9987	8144	8788	10938	8095	9641		0.708667	0.869039	1.5018		0.89246	1.09443	1.61518
Tb927.3.3290	2751	3118	3726	3521	4555	3218	5036	4292	2804		4665	5792	6837	6417	4684	4592	6790	3846	5611		0.685096	0.93857	1.37556		0.792426	1.11937	1.53352
Tb927.4.420	5634	6805	7303	6506	12054	7873	8009	10373	6524		9554	12641	13400	11856	12397	11236	13254	13548	12100		0.838507	0.9379	1.29757		0.921513	1.01673	1.23879
Tb927.4.4970	3118	3081	3542	2135	6350	6153	6103	6245	4107		5288	5723	6499	3891	6530	8781	11083	5357	7353		0.598707	1.14101	1.66055		0.848309	1.28331	2.15369
Tb927.6.4220	5094	6672	5582	6659	11112	5749	6194	6299	5178		8638	12394	10242	12135	11428	8204	7943	10404	10688		0.661933	0.979103	1.40484		0.696498	0.773877	1.14469
Tb927.7.3580	2323	3009	2659	2677	5422	2992	2403	2932	2237		3939	5589	4879	4878	5576	4270	4571	5220	4376		0.870066	0.999795	1.41559		0.614778	0.80281	0.950117
Tb927.9.1570	3581	3028	3296	3588	4464	2302	3658	3439	2221		6073	5625	6048	6539	4591	3285	6503	3462	3415		0.540919	0.759094	1.16249		0.615996	1.00523	1.58843
Tb11.01.2900	8510	7056	9406	13172	20182	16583	14909	18553	16517		14431	13107	17259	24004	20756	23666	14623	21174	25940		1.20262	1.58358	1.83139		0.885936	1.05193	1.44325
Tb927.1.1000	5907	4288	4853	3781	7931	4674	4927	7100	4876		10017	7965	8905	6890	8156	6670	8101	11815	6954		0.665868	0.814216	0.91589		0.861697	1.1681	1.42834
Tb927.1.1530	686	377	390	551	333	226	490	534	202		1163	700	716	1004	342	323	853	754	515		0.27773	0.477654	1.43429		0.364542	1.13313	2.21981
Tb927.1.1930	1883	2550	2488	2083	6641	3288	2527	2195	1281		3193	4737	4565	3796	6830	4692	4485	4648	3204		0.801351	1.18885	2.13905		0.340117	0.61196	0.94942
Tb927.1.3130	4663	2456	2428	3259	3370	2956	4382	4039	2873		7908	4562	4455	5939	3466	4219	4353	6761	5079		0.43829	0.778002	1.33311		0.87742	1.28466	1.80323
Tb927.10.10350	2674	3207	3315	3850	2740	2149	5288	2631	1343		4535	5957	6083	7016	2818	3067	5133	7249	2662		0.463258	0.621389	1.54708		0.347206	1.07511	2.67672
Tb927.10.1070	6078	4008	3993	3645	6961	6315	2259	2426	2330		10307	7445	7327	6643	7159	9012	7397	5693	5771		0.644513	0.906647	1.21048		0.357523	0.46893	0.636158
Tb927.10.10870	1832	1135	1711	1479	3880	2349	3589	3091	2358		3107	2108	3140	2695	3990	3352	3577	4186	3703		0.85828	1.2707	1.89279		1.0396	1.28296	1.58701
Tb927.10.11940	2897	2428	2048	1725	2689	3387	3431	2691	2742		4913	4510	3758	3144	2765	4834	3246	6211	2127		0.562793	0.735764	1.28632		0.747	1.30597	1.79855
Tb927.10.12040	3514	3870	2847	4712	3650	3562	6235	4808	3487		5959	7189	5224	8587	3754	5083	6991	8021	6493		0.629971	0.852995	1.64376		0.736462	1.26933	2.36894
Tb927.10.13010	2175	3138	2115	2147	6278	4163	3408	4289	3606		3688	5829	3881	3913	6456	5941	4597	5830	7074		0.671299	1.10757	1.75054		0.752943	1.01301	1.67135
Tb927.10.13480/10.13490	3037	2110	3096	2253	3774	3066	3019	3840	2397		5150	3920	5681	4106	3881	4376	4720	4615	2969		0.683154	0.797282	1.11633		0.984004	1.10951	1.32775
Tb927.10.13780	2171	3437	4007	2958	6942	3214	973	2362	1244		3682	6385	7352	5391	7139	4587	4832	4633	5039		0.623912	0.971028	1.93889		0.194425	0.418475	0.690865
Tb927.10.1380	4987	2831	3673	2800	6049	5077	5062	6297	4577		8457	5259	6740	5103	6221	7245	7593	6355	7951		0.603405	0.922997	1.37764		0.996549	1.33435	1.65589
Tb927.10.14420	1703	1880	2883	1486	4181	2052	2347	2076	1894		2888	3492	5290	2708	4300	2928	3363	2590	3066		0.511909	0.838488	1.48892		0.647907	1.0288	1.26846
Tb927.10.14780	635	318	96	272	349	143	549	684	436		1077	591	176	496	359	204	401	816	250		0.189415	0.607445	2.81818		1.57863	2.20334	4.5
Tb927.10.14800	4883	4808	4504	4196	12164	8467	7085	7019	6691		8281	8931	8264	7647	12510	12083	11824	7947	10583		0.856231	1.40074	1.51379		0.752838	0.970024	1.5869
Tb927.10.15020	1889	1652	1847	1647	3315	2636	4415	1429	1762		3203	3069	3389	3001	3409	3762	4521	3384	4105		0.885512	1.06431	1.22581		0.509835	0.937518	2.0983
Tb927.10.15300	1847	1486	1225	1748	4135	2297	1066	632	866		3132	2760	2248	3185	4253	3278	1743	1784	2720		1.01692	1.35792	1.8919		0.199389	0.369386	0.49325
Tb927.10.15880	16082	8334	9775	7810	13443	13852	12910	15486	9670		27272	15481	17936	14233	13825	19768	19693	15743	16119		0.50693	0.793544	1.10214		0.887191	1.26857	1.50307
Tb927.10.16030	4310	3651	2299	2870	1978	823	2419	2248	4012		7309	6782	4218	5230	2034	1175	7229	8483	5243		0.160761	0.299912	1.23992		0.576673	1.69617	6.19234
Tb927.10.16160	13544	7972	11279	11980	15090	13485	17357	13246	10799		22968	14809	20696	21832	15519	19245	24380	16341	18071		0.675679	0.95054	1.47424		0.814126	1.13398	1.59527
Tb927.10.1910	509	206	244	239	1007	584	481	648	558		863	383	448	436	1036	833	1115	1175	233		0.505214	1.20046	2.70496		0.823529	1.04442	2.3211
Tb927.10.1940	3373	4806	3447	4819	7937	5754	3287	6599	4581		5720	8928	6325	8782	8163	8212	5747	6998	8584		0.914315	1.29834	1.53531		0.533819	1.00831	1.08477
Tb927.10.2040	1705	749	571	794	2365	868	255	503	491		2891	1391	1048	1447	2432	1239	1060	850	989		0.428571	1.04026	1.76269		0.149671	0.365954	0.718321
Tb927.10.2390	2654	2952	1920	2166	5267	3320	4357	6644	3160		4501	5484	3523	3947	5417	4738	5412	5841	7339		0.71973	1.05265	1.53761		1.05797	1.45199	2.25868
Tb927.10.3230	4623	4866	5356	4312	9044	5875	10288	7784	5330		7840	9039	9828	7858	9301	8384	8027	10552	8576		0.799552	0.946378	1.18635		1.03935	1.24583	1.8674
Tb927.10.350	8162	6895	6044	8470	8477	5734	10733	7088	5596		13841	12808	11090	15435	8718	8183	8430	13297	9521		0.591215	0.737872	1.39179		0.657532	1.16229	1.87083
Tb927.10.460	5624	2722	2861	4374	5622	3750	5128	5091	3565		9537	5056	5250	7971	5782	5352	5956	8490	7002		0.561183	1.05854	1.57654		0.811191	1.18143	1.36659
Tb927.10.4940	2563	2308	2382	3283	5494	3787	233	824	198		4346	4287	4371	5983	5650	5404	3613	3998	4578		1.23633	1.30005	1.39561		0.0554906	0.0635398	0.204663
Tb927.10.4990	3661	3370	2489	2951	6759	3678	189	137	185		6208	6260	4567	5378	6951	5249	1398	2601	1269		0.838498	1.11038	1.52201		0.026471	0.0483384	0.0640122
Tb927.10.5140	1560	1428	1543	1296	1791	1537	241	335	80		2645	2653	2831	2362	1842	2193	2569	2316	1641		0.650653	0.826611	0.893006		0.0613887	0.156863	0.2443
Tb927.10.5270	1612	779	637	1217	1633	951	1534	1150	554		2734	1447	1169	2218	1679	1357	1171	2268	1940		0.496342	1.16033	1.89735		0.453111	0.918999	1.61238
Tb927.10.5310	1649	1341	1316	1816	1489	1849	2591	1753	1642		2796	2491	2415	3309	1531	2639	2672	1821	3045		0.547568	1.05941	1.37019		0.710789	1.12846	2.41411
Tb927.10.5950/927.10.5940	4916	4727	5098	6571	13749	11985	10463	13600	11035		8337	8781	9354	11975	14140	17104	11977	8505	17225		1.2802	1.61029	2.05158		0.872544	1.24626	1.67123
Tb927.10.7780	1134	2809	1947	1568	3814	2332	2056	1678	2109		1923	5218	3573	2857	3922	3328	2657	3166	4633		0.547528	0.93143	2.03952		0.574197	0.88131	1.33882
Tb927.10.8420	3033	3424	2998	2191	7871	4459	1603	1614	1424		5143	6360	5501	3993	8095	6364	7287	6842	5940		0.62783	1.15688	1.57398		0.267573	0.359208	0.646882
Tb927.10.8730	4390	4304	5242	4845	6627	6282	4716	4590	3625		7445	7995	9619	8829	6815	8965	6044	6547	5148		0.708494	0.93201	1.20416		0.687005	0.750363	0.987087
Tb927.10.9600	1750	1119	1261	1188	2100	2166	1706	2741	1123		2968	2079	2314	2165	2160	3091	2643	1607	2180		0.727763	1.03896	1.48677		0.65901	1.12379	1.70278
Tb927.10.9900	4633	4153	5924	1902	7294	4805	6073	6534	3835		7857	7715	10870	3466	7501	6857	8795	5235	7375		0.318859	0.690064	0.972262		0.92721	1.26323	2.52972
Tb927.11.1180	4090	2804	3394	2850	4967	3411	3803	4738	2300		6936	5209	6228	5194	5108	4868	5074	5357	6373		0.701845	0.820167	0.99712		0.803042	1.06186	1.30608
Tb927.11.12410	1570	576	463	554	356	256	352	154	194		2662	1070	850	1010	366	365	1438	1234	696		0.137115	0.379414	1.18824		0.20495	0.567123	1.37168
Tb927.11.12420	3829	1988	1966	2303	2087	2733	3374	2389	1631		6493	3693	3607	4197	2146	3900	3460	4729	3328		0.33051	0.646388	1.16357		0.704789	1.14677	2.24278
Tb927.11.14070	287	457	479	394	817	614	1136	743	430		487	849	879	718	840	876	853	491	610		0.816837	0.996587	1.79877		0.890411	1.1869	2.25627
Tb927.11.14270	903	913	1009	1306	2104	1198	935	1546	1326		1531	1696	1851	2380	2164	1710	2312	3211	1837		0.923825	1.27594	1.55454		0.560504	0.958872	1.40643
Tb927.11.14500	1139	2266	1508	1742	4662	3458	3710	3073	1984		1932	4209	2767	3175	4795	4935	3813	2993	4109		0.754336	1.64337	2.55435		0.729078	1.07234	1.66677
Tb927.11.14680	4010	1950	4256	5029	6067	5210	3863	3785	2902		6800	3622	7809	9165	6239	7435	8045	8546	8586		0.79895	1.17365	2.53037		0.554173	0.707868	0.883154
Tb927.11.16790	2907	3231	3776	2468	5835	2906	2946	3554	2129		4930	6002	6929	4498	6001	4147	4308	5527	5054		0.598499	0.841176	1.21724		0.643393	0.931034	1.14999
Tb927.11.2040	249	284	174	196	539	433	84	8	13		422	528	319	357	554	618	360	816	713		0.676136	1.17045	1.9373		0.0177994	0.0433213	0.336134
Tb927.11.3140	1345	1382	1433	769	2010	1417	1873	1061	636		2281	2567	2629	1401	2067	2022	2180	2649	1711		0.532902	0.786231	0.906181		0.557813	0.822984	1.90721
Tb927.11.4470	1632	2058	724	1067	3671	2774	2031	3086	1900		2768	3823	1328	1944	3775	3959	1638	2778	4368		0.508501	1.3638	2.98117		0.73175	1.04597	2.13014
Tb927.11.4780	2760	3913	3142	1926	5410	3339	4659	3585	2826		4680	7269	5765	3510	5564	4765	5409	5664	5452		0.482872	0.765442	1.18889		0.864666	1.19428	1.89316
Tb927.11.5340	5541	2848	4992	2241	5476	5064	981	2096	1375		9397	5290	9160	4084	5632	7227	4553	4286	4035		0.434607	0.769075	1.36616		0.19358	0.389235	0.688786
Tb927.11.5860	13	328	540	326	836	203	365	574	292		22	609	991	594	860	290	483	1241	210		0.292634	0.975369	39.0909		0.605814	0.895349	2.65517
Tb927.11.6690	4084	3176	2946	2403	8686	4728	6287	5296	5551		6926	5900	5406	4379	8933	6747	7220	3998	5416		0.632255	1.14356	1.65242		0.795477	1.32918	2.29893
Tb927.11.6990	1178	1926	1692	1436	2784	2005	1791	2652	930		1998	3578	3105	2617	2863	2861	1536	3477	2958		0.731414	0.921417	1.43293		0.589242	0.893044	1.35995
Tb927.11.7010	953	998	1560	1451	3377	2343	2383	2971	2548		1616	1854	2862	2644	3473	3344	2410	1160	2895		0.923829	1.63614	2.14913		0.978693	1.28555	1.74773
Tb927.11.7210	4862	3128	2762	3543	6104	2994	4934	2904	3385		8245	5811	5068	6457	6278	4273	3657	5353	3819		0.518253	0.843133	1.23875		0.603531	0.977859	1.64709
Tb927.11.790	2815	1838	1883	2801	2336	3199	3598	3578	1512		4774	3414	3455	5104	2402	4565	5616	2919	5553		0.503142	1.06912	1.49502		0.537226	1.0517	2.13655
Tb927.11.8150	556	551	606	796	1364	417	381	1480	755		943	1024	1112	1451	1403	595	1424	1792	1102		0.535072	1.30486	1.53871		0.374225	0.975766	3.33782
Tb927.11.8170	2909	1625	913	582	1026	1110	1228	1870	1078		4933	3019	1675	1061	1055	1584	2892	979	1456		0.215082	0.351441	0.945672		1.10606	1.66066	2.3782
Tb927.11.8220	3641	2500	2067	2418	2524	1708	531	418	65		6174	4644	3793	4406	2596	2438	3827	4659	1721		0.394882	0.642763	1.16161		0.0267817	0.171811	0.3105
Tb927.11.850	6045	7285	4822	8740	10880	6691	7178	4910	5011		10251	13533	8848	15927	11189	9549	15679	11002	10650		0.705609	1.0915	1.80007		0.413637	0.689915	1.07215
Tb927.11.8940	1963	1807	1621	2512	2463	2451	3486	2893	3004		3329	3357	2974	4578	2533	3498	4408	5328	3859		0.754543	1.05077	1.53934		0.847969	1.42138	2.15081
Tb927.11.9190	1077	2739	1941	883	4333	2494	2992	3980	2088		1826	5088	3562	1609	4456	3559	4171	4145	3364		0.451713	0.881161	2.44031		0.849865	1.19921	3.31945
Tb927.11.9270	189	567	412	369	880	728	651	699	540		321	1053	756	672	905	1039	1340	839	1002		0.638177	1.19709	3.23676		0.894129	1.03646	1.45685
Tb927.11.9290	1189	1686	1033	952	2324	2028	2716	1953	707		2016	3132	1895	1735	2390	2894	3142	2564	2072		0.553959	0.92401	1.52718		0.442985	1.09665	2.23285
Tb927.2.1820	2403	2867	2218	2900	4496	2388	1957	2054	1012		4075	5326	4070	5285	4624	3408	3286	4548	2304		0.63988	0.992302	1.29853		0.347209	0.538439	0.818955
Tb927.2.2120	5272	3710	3405	4821	6093	4328	5980	5827	4392		8940	6892	6248	8786	6266	6177	6500	10009	9878		0.69094	0.982774	1.2781		0.889939	1.26582	1.36181
Tb927.2.2260	828	1028	1031	747	1624	1748	1049	2041	784		1404	1910	1892	1361	1670	2495	2682	1784	2807		0.712565	0.969373	1.77707		0.56994	1.04482	1.64012
Tb927.2.2430	1171	1344	1185	934	3117	1683	1809	2496	1270		1986	2497	2174	1702	3206	2402	1620	1197	2457		0.681618	1.10488	1.6143		0.718341	1.0741	1.96769
Tb927.2.2720	1475	1634	1450	2529	2516	1684	1900	1778	1354		2501	3035	2661	4609	2588	2403	3028	2549	1972		0.791763	0.972567	1.84286		0.532491	0.948995	1.12776
Tb927.2.4200	4425	3618	4104	2261	5742	4537	5403	4655	3643		7504	6721	7530	4120	5905	6475	4081	6901	5763		0.547145	0.786914	0.963398		0.964633	1.19027	1.87063
Tb927.2.4510	5533	5228	4591	4034	8746	6068	918	1916	1031		9383	9711	8424	7351	8995	8660	8461	5538	6459		0.756977	0.922946	1.06778		0.145525	0.215935	0.349748
Tb927.3.1570	4338	3952	2949	3084	6300	4587	5975	5706	4152		7356	7341	5411	5620	6479	6546	6465	7160	5677		0.764002	0.889886	1.20976		1.15032	1.30202	1.51655
Tb927.3.1610	5288	3747	4785	4317	6633	4814	5691	5296	5451		8967	6960	8780	7867	6822	6870	7355	6780	7076		0.76079	0.877328	1.13032		0.903267	1.18151	1.44914
Tb927.3.1850	4420	4448	5416	4848	8219	6393	5929	5153	5080		7496	8263	9938	8835	8453	9124	10128	6151	11080		0.850574	1.06922	1.21718		0.757891	0.957216	1.08991
Tb927.3.2440	5077	5135	3820	7456	5779	6455	5495	4785	6037		8610	9539	7009	13588	5943	9212	6822	9344	9304		0.623021	1.06992	1.93865		0.472549	0.850847	1.84234
Tb927.3.2690	5185	6853	4978	6720	11686	6284	8662	10371	6244		8793	12730	9134	12246	12018	8968	11973	10548	8077		0.704478	1.0199	1.3927		0.92471	1.13637	1.55174
Tb927.3.3080	4526	2693	4371	2410	7110	4861	6504	4871	4299		7675	5002	8020	4392	7312	6937	4949	5316	5403		0.547631	0.903844	1.46182		0.893873	1.26874	2.11225
Tb927.3.3190	9908	6672	8134	8591	10869	9833	13118	10069	8173		16802	12394	14925	15656	11178	14033	16499	12698	13283		0.665278	0.931794	1.26319		0.862992	1.19513	1.34187
Tb927.3.3920	3085	2500	2752	3145	5045	3609	3107	5252	3408		5232	4644	5050	5731	5188	5150	3881	2667	4662		0.984327	1.09537	1.23407		0.773338	1.1914	1.36835
Tb927.3.4560	1870	1471	1360	943	1431	1241	1295	1339	1274		3171	2733	2495	1718	1472	1771	2131	2324	1748		0.464207	0.58998	0.70982		1.01468	1.22079	1.56997
Tb927.3.4670	1744	2317	1953	2219	4717	2881	4435	5771	2437		2958	4304	3584	4044	4851	4112	3472	6318	4864		0.939591	1.14732	1.63996		0.911152	1.53842	1.91494
Tb927.3.4860	768	1220	156	186	440	84	837	350	226		1302	2266	286	339	453	120	885	377	667		0.0529568	0.260369	1.58392		0.905077	2.63576	9.95
Tb927.3.5400	4245	3339	4392	4735	6266	5581	2269	3099	2604		7199	6202	8059	8629	6444	7965	7883	8937	9253		0.799603	1.07073	1.39133		0.375014	0.522034	0.73293
Tb927.3.5650	9358	7938	5443	10132	11518	7002	10610	13523	5684		15869	14746	9987	18464	11845	9993	13741	15081	10146		0.629718	1.0006	1.8488		0.55833	1.03162	1.81587
Tb927.3.690	9011	8772	7632	9933	13529	9223	5774	6949	6347		15281	16295	14004	18102	13914	13162	9865	14730	14412		0.807732	0.939874	1.29263		0.515136	0.635897	0.874563
Tb927.4.1700	1583	2216	2309	2892	3900	2888	3192	4479	2496		2684	4116	4237	5270	4011	4122	4366	7234	5338		0.94666	1.2438	1.96349		0.859013	1.12865	1.49838
Tb927.4.2460	8017	8930	7521	7195	13373	7485	10967	12019	7619		13595	16588	13800	13112	13753	10682	11554	18332	14345		0.643959	0.829093	1.01162		1.00473	1.19303	1.50983
Tb927.4.2500	1310	522	449	1594	1448	1260	1096	1911	1531		2222	970	824	2905	1489	1798	1520	2449	3063		0.670117	1.80704	3.52549		0.538038	1.0497	1.86501
Tb927.4.3420	1563	566	1137	1462	3024	2437	2064	1096	1504		2651	1051	2086	2664	3110	3478	2345	1888	3753		1.0049	1.49089	2.95909		0.422944	0.846463	1.10511
Tb927.4.3770	2580	2530	3059	3022	4003	3148	4809	3416	3299		4375	4700	5613	5507	4117	4493	4778	8084	2923		0.733476	0.955957	1.25874		0.832395	1.24551	1.66602
Tb927.4.4590	2350	2213	1812	2691	5183	3483	3501	3041	3162		3985	4111	3325	4904	5330	4971	3255	3768	5390		1.20879	1.29652	1.60301		0.765666	1.00463	1.16945
Tb927.4.5180/8.7220	556	663	1051	608	1072	1766	230	530	172		943	1232	1928	1108	1102	2520	847	1275	1770		0.571577	1.16861	2.67232		0.12381	0.283122	0.645191
Tb927.4.5310	2190	1191	1911	1624	3289	1991	448	683	787		3714	2212	3506	2960	3382	2841	3869	3624	3417		0.764943	0.910609	1.52893		0.188941	0.309459	0.502288
Tb927.4.5390/8.6930	2548	4391	5228	2643	12745	6229	6368	6082	8655		4321	8157	9593	4816	13107	8889	8439	7666	11355		0.502033	1.11456	3.03333		0.622644	1.1976	3.25934
Tb927.4.800	4349	5185	4759	3907	8889	4518	5967	6554	5056		7375	9632	8732	7120	9142	6448	7542	9924	7757		0.738433	0.874305	1.23959		0.930978	1.23525	1.42215
Tb927.4.840	5284	5753	5576	6239	7790	5708	7319	8271	5451		8961	10687	10231	11370	8011	8146	8018	6924	6013		0.749602	0.893985	1.26883		0.869481	1.23405	1.38535
Tb927.5.2820	2722	3951	3671	2959	6687	4932	3084	3754	4006		4616	7339	6736	5392	6877	7039	8838	6336	6100		0.734705	1.02093	1.52491		0.624947	0.815838	1.34737
Tb927.5.3150	8399	3774	5364	4689	10304	8451	6740	7194	5619		14243	7011	9842	8545	10597	12061	14914	12170	12184		0.744015	1.07671	1.7203		0.797115	0.910918	1.19263
Tb927.5.3160	2573	2025	2654	1835	5636	3160	3681	6211	2849		4363	3762	4870	3344	5796	4510	4407	2978	6668		0.686653	1.03369	1.54067		0.891477	1.43789	2.49222
Tb927.5.3320	1573	649	1252	1167	1740	2139	1816	1407	1044		2668	1206	2297	2127	1789	3053	2843	1603	1195		0.778842	1.1443	2.53151		0.618408	0.889986	1.44774
Tb927.5.3420	5015	8876	6675	3888	10874	8072	8376	9101	5751		8505	16488	12248	7085	11183	11520	10783	10962	11197		0.429706	0.833039	1.3545		0.905382	1.06832	1.72364
Tb927.5.4430	4594	7072	5405	4448	6018	6607	7718	8246	4958		7791	13137	9918	8106	6189	9429	7751	10773	8782		0.471112	0.794378	1.21024		0.953654	1.35813	1.78785
Tb927.5.790/5.800	2949	1283	1610	3309	2315	1383	1062	409	675		5001	2383	2954	6030	2381	1974	3469	2619	2106		0.47407	0.828368	2.53042		0.0910448	0.278116	0.767477
Tb927.6.1780	2754	5217	3271	3477	6046	5444	7056	6692	5481		4670	9691	6002	6336	6218	7769	6768	7977	8195		0.641626	1.05565	1.35675		1.15588	1.44419	1.61853
Tb927.6.2030	77	702	695	666	364	265	1399	806	246		131	1304	1275	1214	374	378	807	1216	1387		0.28681	0.930982	9.26718		0.367381	1.64333	5.33422
Tb927.6.2250	3889	3034	4321	5293	5516	5325	6594	5711	4271		6595	5636	7929	9646	5673	7599	7288	5505	6209		0.715475	1.15224	1.7115		0.794423	1.01934	1.65785
Tb927.6.2450	4733	3060	2890	3195	5535	3141	4910	5645	3362		8026	5684	5303	5822	5692	4483	8979	5217	5111		0.55856	0.845371	1.09787		1.04723	1.3011	1.68972
Tb927.6.2840	6898	6655	4250	5445	8632	7211	2044	1669	1892		11698	12362	7798	9923	8877	10291	8490	7264	6135		0.718088	0.848265	1.3197		0.217666	0.293762	0.386504
Tb927.6.2980	3349	4743	3749	5698	7238	4372	5018	7128	3033		5679	8811	6879	10384	7444	6239	8439	9473	7234		0.708092	1.09861	1.82849		0.529757	0.921129	1.5331
Tb927.6.3110	2078	3278	2602	3020	4913	3012	2571	4270	2258		3524	6089	4774	5504	5053	4298	4801	4777	3438		0.705863	1.05844	1.56186		0.666243	0.853188	1.13896
Tb927.6.3430	3933	2722	2622	4056	4800	3730	4510	4002	3339		6670	5056	4811	7391	4936	5323	6418	6647	7114		0.74003	1.05281	1.53627		0.726559	1.08793	1.30328
Tb927.6.4970	905	1461	1452	957	2502	1530	482	665	421		1535	2714	2664	1744	2573	2183	1819	2797	2283		0.642594	0.948047	1.67622		0.267392	0.349977	0.511468
Tb927.6.5100	4140	4328	2924	3411	5588	3648	5960	4025	4260		7021	8040	5365	6216	5747	5206	6120	6495	7404		0.647512	0.818544	1.15862		0.868887	1.34435	1.63292
Tb927.7.1900	4307	3711	5091	3663	7410	5062	4375	5782	3931		7304	6894	9341	6675	7621	7224	5581	8993	5346		0.714592	0.968233	1.10545		0.81879	0.986849	1.1624
Tb927.7.2420	2932	2629	3287	4382	7086	4935	5024	5281	4134		4972	4884	6031	7986	7287	7043	7963	6436	7943		1.1678	1.44206	1.63514		0.887303	0.983395	1.06446
Tb927.7.2750	1140	2054	2127	1888	3183	1420	882	1121	1471		1933	3815	3903	3441	3273	2027	4518	3680	4744		0.519344	0.88163	1.78013		0.365591	0.620622	1.31623
Tb927.7.3190	3601	2872	3607	2317	6380	4147	5050	4093	3953		6107	5335	6618	4222	6561	5918	5490	5431	6522		0.637957	0.969052	1.2298		0.837068	1.21139	1.70606
Tb927.7.3210	3939	3546	4828	2646	8439	5329	3874	5347	2744		6680	6587	8859	4822	8679	7605	8638	4300	5992		0.544305	0.979682	1.3176		0.573453	0.826708	1.48797
Tb927.7.3650	781	284	1297	2357	1174	800	1691	1127	900		1324	528	2380	4295	1207	1142	1597	406	730		0.479832	1.80462	8.13447		0.352037	1.32399	2.11208
Tb927.7.3880	2132	4551	2053	1298	6263	3180	1287	3330	2351		3615	8454	3767	2365	6441	4538	3717	4611	6834		0.279749	0.761888	1.78174		0.404584	0.776321	1.88922
Tb927.7.4090	2979	2605	2805	1497	5276	4739	5224	3729	3154		5052	4839	5147	2728	5426	6763	7095	4618	6644		0.530017	1.07403	1.3976		0.739908	1.10173	2.7313
Tb927.7.5770	1126	2837	1364	2570	3083	2880	2285	3116	1714		1909	5270	2503	4683	3171	4110	4741	3706	3813		0.601708	1.64203	2.45312		0.663891	0.892804	1.31851
Tb927.7.6220	476	1067	681	914	686	1467	1229	1108	1668		807	1982	1250	1666	705	2094	2730	2087	1513		0.355701	1.05651	2.5948		0.710124	1.4446	4.29078
Tb927.7.6680	45	315	25	289	553	140	30	507	212		76	585	46	527	569	200	430	103	46		0.34188	4.34783	12.3696		0.0755712	0.728653	3.4
Tb927.7.7360	4464	2348	4111	3122	6948	6765	1747	1653	1764		7570	4362	7543	5689	7145	9654	3621	4068	4387		0.751519	1.2753	2.2132		0.229749	0.348775	0.562313
Tb927.7.960	3983	3276	4650	5208	7966	6640	6787	7038	4161		6754	6085	8532	9491	8192	9476	8284	9111	7764		0.96015	1.34626	1.55974		0.795069	0.996623	1.18176
Tb927.8.1100	305	739	811	665	714	719	787	456	579		517	1373	1488	1212	734	1026	2613	1315	1267		0.49328	0.814516	2.34429		0.50495	0.926568	1.43052
Tb927.8.1670	2840	3167	3490	3336	5921	4044	5163	4363	3721		4816	5883	6404	6079	6089	5771	6664	6351	5956		0.901156	1.03332	1.26433		0.96157	1.11005	1.27604
Tb927.8.1780	573	347	851	630	1705	1176	1100	133	819		972	645	1561	1148	1753	1678	1659	901	1081		0.735426	1.72634	2.71783		0.10154	0.884982	1.36672
Tb927.8.3550	1901	1217	1884	1657	2647	2055	1891	3694	755		3224	2261	3457	3020	2722	2933	2920	4954	3413		0.787388	0.909739	1.33569		0.453311	0.919536	1.82109
Tb927.8.3770	1108	1593	1379	1478	1913	2491	1417	2190	1903		1879	2959	2530	2693	1967	3555	3303	3026	3259		0.664752	1.06443	1.89196		0.568495	1.02745	1.75445
Tb927.8.4000	3450	4625	2721	3447	8208	4294	3872	7177	3468		5851	8591	4993	6282	8441	6128	4830	7707	5647		0.713305	1.07366	1.69057		0.654306	1.00127	1.57148
Tb927.8.4260	2673	2568	2397	2472	5974	3540	3717	3199	3776		4533	4770	4398	4505	6144	5052	4651	5970	5321		0.944444	1.11449	1.397		0.69873	1.04949	1.52009
Tb927.8.5390	4596	5128	6994	5383	11112	8481	7511	9875	5697		7794	9526	12833	9810	11428	12103	8862	11900	11120		0.764435	1.19966	1.55286		0.853673	1.05321	1.1643
Tb927.8.5500	2969	3554	2429	2790	5287	3759	4457	5423	3812		5035	6602	4457	5084	5437	5365	5125	6761	4578		0.77007	1.06554	1.21988		1.16921	1.28872	1.43135
Tb927.8.5730	201	359	289	141	1042	489	84	106	61		341	667	530	257	1072	698	509	92	278		0.385307	1.31698	3.1437		0.103545	0.17192	0.552529
Tb927.8.5950	354	560	299	646	659	426	191	181	328		600	1040	549	1177	678	608	816	340	286		0.584615	1.13	2.1439		0.206457	0.40118	0.978618
Tb927.8.6490	3434	2845	2547	2363	4938	3059	3819	3615	3231		5823	5285	4673	4306	5078	4366	4911	5172	4684		0.749785	0.872059	1.08667		0.955297	1.154	1.36089
Tb927.8.7110	2664	1262	2145	2223	2363	3071	3146	2094	3146		4518	2344	3936	4051	2430	4383	4662	4186	3419		0.537849	1.02922	1.86988		0.641113	1.15638	2.34815
Tb927.8.870	2899	1647	2139	2764	5012	3245	2956	3891	2550		4916	3059	3925	5037	5154	4631	3860	3791	4288		0.942026	1.28331	1.68486		0.818005	0.918205	1.1274
Tb927.9.10040	13885	8600	8923	14142	13262	12653	12493	11428	10627		23546	15975	16373	25772	13639	18057	16914	21366	16830		0.762191	1.09454	1.61327		0.595026	0.986875	1.41308
Tb927.9.10920	3476	2510	2963	2259	4553	3766	1636	1964	1726		5895	4663	5437	4117	4682	5375	5567	4799	6182		0.698388	0.882908	1.15269		0.434233	0.566918	0.760262
Tb927.9.11100/9.11030	1327	2566	1614	1137	2490	1732	642	786	587		2250	4767	2962	2072	2561	2472	2590	1681	2617		0.434655	0.834571	1.13822		0.357673	0.42678	0.513996
Tb927.9.12400	499	390	150	306	266	274	70	851	220		846	724	275	558	274	391	308	248	101		0.323877	0.659574	2.02909		0.179211	1.02046	4.16788
Tb927.9.12880	1377	1776	1068	2363	2372	1135	83	577	623		2335	3299	1960	4306	2439	1620	1830	2527	1740		0.491058	1.04454	2.19694		0.0274036	0.262425	0.697531
Tb927.9.14430	996	707	598	1085	1193	966	582	673	421		1689	1313	1097	1977	1227	1379	2200	1892	2245		0.816459	1.11851	1.80219		0.386444	0.601885	0.735941
Tb927.9.1500	5208	5446	4632	4357	11101	8372	9478	7784	9925		8832	10116	8499	7940	11417	11948	9481	8775	12706		0.784895	1.1811	1.40581		0.874205	1.31549	2.267
Tb927.9.1670	2531	1837	1578	1285	3636	4012	1350	2015	1759		4292	3412	2895	2342	3739	5726	7959	3702	4229		0.545666	1.09584	1.97789		0.33636	0.723188	1.36208
Tb927.9.2140	3500	3040	2928	2441	3708	2846	2487	2300	1462		5935	5647	5373	4448	3813	4062	4030	4230	4641		0.64246	0.71932	0.827843		0.596223	0.759724	0.930239
Tb927.9.2350	3155	2536	2631	2354	4890	4293	3711	4555	3282		5350	4711	4828	4290	5029	6127	6939	6007	6312		0.801869	1.04163	1.30057		0.863881	1.18354	1.42471
Tb927.9.3120	630	185	426	188	264	584	564	1296	460		1068	344	782	343	272	833	214	728	720		0.254682	0.779963	2.42151		0.965186	2.43149	6.39338
Tb927.9.4910	4066	3400	4023	2741	7035	5289	6116	9402	4276		6895	6316	7382	4995	7235	7548	9106	4914	8048		0.676646	1.02249	1.1455		1.02742	1.55255	2.52573
Tb927.9.6560	1751	2369	1369	1296	3402	2070	419	354	596		2969	4401	2512	2362	3499	2954	3456	2874	1591		0.536696	0.940287	1.39291		0.135753	0.202437	0.457663
Tb927.9.9320	3491	4123	3716	2792	7696	5664	4170	5946	5010		5920	7659	6818	5088	7915	8083	7839	6177	4494		0.664316	1.05536	1.36537		0.735865	1.12409	1.78577

## Sheet: 72h
	Time 0 (RAW)			Tet- (RAW)			Tet+ (RAW)				Time 0 (NORM)			Tet- (NORM)			Tet+ (NORM)				Tet-/Input (72h)				Tet+/Tet- (72h)
Gene ID	Input 1	Input 2	Input 3	Tet- 1 (72h)	Tet- 2 (72h)	Tet- 3 (72h)	Tet+ 1 (72h)	Tet+ 2 (72h)	Tet+ 3 (72h)		Input 1	Input 2	Input 3	Tet- 1 (72h)	Tet- 2 (72h)	Tet- 3 (72h)	Tet+ 1 (72h)	Tet+ 2 (72h)	Tet+ 3 (72h)		0.025	Median	0.975		0.025	Median	0.975
Tb927.11.12310	-1	-1	-1	-1	-1	-1	-1	-1	-1		#N/A	#N/A	#N/A	#N/A	#N/A	#N/A	#N/A	#N/A	#N/A		#N/A	#N/A	#N/A		#N/A	#N/A	#N/A
Tb927.11.7160	-1	-1	-1	-1	-1	-1	-1	-1	-1		#N/A	#N/A	#N/A	#N/A	#N/A	#N/A	#N/A	#N/A	#N/A		#N/A	#N/A	#N/A		#N/A	#N/A	#N/A
Tb927.3.5180	-1	-1	-1	-1	-1	-1	-1	-1	-1		#N/A	#N/A	#N/A	#N/A	#N/A	#N/A	#N/A	#N/A	#N/A		#N/A	#N/A	#N/A		#N/A	#N/A	#N/A
Tb927.9.2240	-1	-1	-1	-1	-1	-1	-1	-1	-1		#N/A	#N/A	#N/A	#N/A	#N/A	#N/A	#N/A	#N/A	#N/A		#N/A	#N/A	#N/A		#N/A	#N/A	#N/A
Tb927.10.14300	6112	5752	4977	5903	4590	2104	1656	2068	3911		10365	10685	9132	8492	7885	8221	9484	9393	10461		0.73795	0.794759	0.929917		0.56147	0.733609	0.836525
Tb927.11.10520	3462	2499	3242	3465	2784	1012	86	222	480		5871	4642	5949	4985	4783	3954	1050	1068	1560		0.66465	0.837956	1.07389		0.0688064	0.107046	0.187152
Tb927.11.15010	4884	4265	6443	9212	14568	5653	5079	9461	15309		8282	7923	11822	13253	25026	22087	15776	19460	20974		1.12105	2.1169	3.15865		0.808319	0.987504	1.78141
Tb927.2.5230	8659	6096	7319	9680	6605	3672	3282	7045	8587		14684	11324	13430	13926	11347	14347	14667	16000	13698		0.772746	1.00203	1.26696		0.911131	1.13208	1.43139
Tb927.3.1630	3531	4003	7190	12724	15172	6119	3861	12507	18743		5988	7436	13193	18305	26064	23908	13150	21276	22665		1.38748	3.05695	4.35271		0.590009	1.109	1.57908
Tb927.3.2060	1653	1548	1116	1150	2271	497	878	1362	1409		2803	2876	2048	1654	3901	1942	4627	4043	2739		0.589708	0.807617	1.90479		0.557037	1.31378	2.11427
Tb927.5.1650	3032	1670	1229	2552	844	678	458	741	1652		5142	3102	2255	3671	1450	2649	4532	4162	1971		0.281991	0.713925	1.62794		0.465268	0.694089	1.75724
Tb927.7.5220	4499	4246	5696	6145	5592	1956	2668	5289	7567		7629	7887	10452	8840	9606	7642	10959	15260	9344		0.731152	1.0017	1.25914		1.20204	1.32002	1.59552
Tb927.7.6310	890	2066	1652	1385	1268	475	9	24	11		1509	3838	3031	1992	2178	1856	54	125	111		0.483585	0.657209	1.44334		0.00780533	0.0180723	0.0296336
Tb927.8.1690/8.1690	3447	2376	2295	3099	2628	1290	805	1708	2388		5845	4414	4211	4458	4515	5040	6323	5672	4652		0.762703	1.02288	1.19687		0.636111	0.781349	0.883356
Tb927.8.6810	5210	5481	6582	5903	4674	1514	3075	4191	6351		8835	10181	12077	8492	8029	5915	10579	9695	10354		0.489774	0.703155	0.908772		1.13778	1.44218	2.0705
Tb927.10.14770	4017	5399	7182	8258	9339	4480	2691	3562	6336		6812	10029	13178	11880	16043	17504	11558	14089	15408		0.901503	1.59966	2.56958		0.46915	0.612317	0.902189
Tb927.10.3900	5698	4197	4761	3296	3656	1496	935	2044	3293		9663	7796	8736	4742	6281	5845	6376	6096	5542		0.490738	0.650005	0.80567		0.592899	0.806159	1.07086
Tb927.10.3340	6293	3580	6263	6341	4047	2443	2044	4464	7184		10672	6650	11492	9122	6952	9545	13154	8913	9416		0.604943	0.85476	1.43534		0.852907	1.16071	1.59364
Tb927.3.3290	2751	3118	3726	2297	3529	1249	1711	2233	3307		4665	5792	6837	3305	6062	4880	7183	5759	5085		0.568434	0.842541	1.29946		0.841306	1.12422	1.55764
Tb927.4.420	5634	6805	7303	7369	6413	2386	458	1730	3210		9554	12641	13400	10601	11017	9322	11424	13919	11832		0.695672	0.83862	1.15313		0.165562	0.376191	0.531002
Tb927.4.4970	3118	3081	3542	4773	3610	846	1624	3855	4345		5288	5723	6499	6867	6202	3305	8705	8380	7449		0.577494	1.05662	1.2986		0.941896	1.29416	2.68896
Tb927.6.4220	5094	6672	5582	5179	4763	3057	2298	5359	7333		8638	12394	10242	7451	8182	11944	8835	8452	9391		0.601178	0.862584	1.38273		0.766326	1.22843	1.65817
Tb927.7.3580	2323	3009	2659	3785	3089	1096	646	2009	2020		3939	5589	4879	5445	5307	4282	3428	3934	4057		0.766148	1.08708	1.38233		0.472544	0.600887	1.08174
Tb927.9.1570	3581	3028	3296	2269	2308	1105	1717	1674	3344		6073	5625	6048	3264	3965	4317	5218	4615	4028		0.537461	0.655589	0.767467		0.893908	1.30063	2.09528
Tb11.01.2900	8510	7056	9406	10546	16581	6868	6802	11944	24430		14431	13107	17259	15172	28484	26834	21266	24895	29956		0.879078	1.65039	2.17319		0.951095	1.32267	2.48319
Tb927.1.1000	5907	4288	4853	4667	4143	1856	3855	4267	6945		10017	7965	8905	6714	7117	7252	7028	9527	8843		0.670261	0.799214	0.910483		1.35645	1.50485	2.28686
Tb927.1.1530	686	377	390	316	263	130	198	517	278		1163	700	716	455	452	508	699	717	366		0.38865	0.635475	0.725714		0.844488	1.73407	2.63717
Tb927.1.1930	1883	2550	2488	3777	3116	1343	660	1428	1119		3193	4737	4565	5434	5353	5247	3604	2945	2323		1.10766	1.17262	1.70185		0.31763	0.491126	0.627406
Tb927.1.3130	4663	2456	2428	2585	2923	1180	1666	1906	3901		7908	4562	4455	3719	5021	4610	6250	5420	5211		0.470283	0.834792	1.12705		0.875124	1.30499	1.78408
Tb927.10.10350	2674	3207	3315	1806	1054	606	995	917	1492		4535	5957	6083	2598	1811	2368	7543	3530	2436		0.297715	0.399338	0.572878		0.813703	1.16731	2.18829
Tb927.10.1070	6078	4008	3993	6157	4772	1309	554	532	918		10307	7445	7327	8858	8198	5114	3222	3255	4226		0.496168	0.859416	1.20895		0.138406	0.239734	0.431365
Tb927.10.10870	1832	1135	1711	3055	2677	1009	1735	1697	2618		3107	2108	3140	4395	4599	3942	5119	4148	4277		1.26875	1.46465	2.18169		0.85062	0.99239	1.75292
Tb927.10.11940	2897	2428	2048	3705	2489	1435	1694	2660	5396		4913	4510	3758	5330	4276	5607	4894	3611	4973		0.870344	1.14126	1.49202		1.09363	1.43405	1.94598
Tb927.10.12040	3514	3870	2847	3409	3013	1185	2532	2745	4876		5959	7189	5224	4904	5176	4630	8893	6452	6324		0.64404	0.822957	0.990812		1.29038	1.53344	2.17819
Tb927.10.13010	2175	3138	2115	3601	5969	1643	1142	4139	4621		3688	5829	3881	5180	10254	6419	4861	5755	6540		0.88866	1.65396	2.78037		0.443534	0.930564	1.84208
Tb927.10.13480/10.13490	3037	2110	3096	4565	2005	798	1252	2222	2632		5150	3920	5681	6567	3444	3118	4306	5153	4347		0.548847	0.795408	1.67526		0.61809	1.3018	1.64304
Tb927.10.13780	2171	3437	4007	4697	3649	1427	88	463	313		3682	6385	7352	6757	6269	5575	1388	3169	2256		0.758297	0.981832	1.83514		0.0517981	0.0770458	0.19139
Tb927.10.1380	4987	2831	3673	4747	3548	1829	1945	3192	5032		8457	5259	6740	6829	6095	7146	7220	8450	8301		0.720705	1.0132	1.35881		1.02981	1.13443	1.27317
Tb927.10.14420	1703	1880	2883	2140	1857	1057	499	1125	2432		2888	3492	5290	3079	3190	4130	3348	2786	3435		0.582042	0.913517	1.43006		0.481114	0.813166	1.21825
Tb927.10.14780	635	318	96	359	53	77	219	212	285		1077	591	176	516	91	301	783	918	791		0.153976	0.509306	2.93182		0.852713	1.68992	9.58242
Tb927.10.14800	4883	4808	4504	8310	5860	1898	2257	4696	6646		8281	8931	8264	11955	10067	7416	10106	9418	12135		0.830366	1.21567	1.44664		0.751903	1.01808	1.45982
Tb927.10.15020	1889	1652	1847	2779	1695	760	699	1919	2431		3203	3069	3389	3998	2912	2969	6297	1918	3196		0.859251	0.948843	1.3027		0.696348	1.10655	1.51923
Tb927.10.15300	1847	1486	1225	1201	2048	413	74	244	229		3132	2760	2248	1728	3518	1614	1521	848	1571		0.551724	0.717972	1.56495		0.0838545	0.182776	0.348823
Tb927.10.15880	16082	8334	9775	12694	7759	4634	6486	9214	15319		27272	15481	17936	18262	13329	18106	18414	20780	17538		0.488743	0.860991	1.17964		1.16318	1.41458	1.9381
Tb927.10.16030	4310	3651	2299	1258	1882	2096	1456	1335	2548		7309	6782	4218	1810	3233	8189	3450	3016	7276		0.24764	0.476703	1.94144		0.37587	1.21528	3.20387
Tb927.10.16160	13544	7972	11279	13065	9481	3175	4607	9532	13023		22968	14809	20696	18796	16287	12405	24757	17774	19585		0.540099	0.818356	1.26923		0.976218	1.23307	1.77146
Tb927.10.1910	509	206	244	1159	261	85	262	567	172		863	383	448	1667	448	332	686	870	1012		0.384705	1	4.35248		0.158968	0.798193	3.93675
Tb927.10.1940	3373	4806	3447	4693	3791	1526	1562	4106	4786		5720	8928	6325	6751	6512	5962	4688	8855	8308		0.667787	1.02957	1.18024		0.921493	1.13345	1.58772
Tb927.10.2040	1705	749	571	856	971	190	11	158	197		2891	1391	1048	1231	1668	742	364	675	890		0.256659	0.708015	1.5916		0.0263789	0.218225	0.490566
Tb927.10.2390	2654	2952	1920	2783	3522	979	1618	3379	4066		4501	5484	3523	4004	6050	3825	6215	8915	5731		0.697484	1.08572	1.71729		1.03636	1.60939	2.0366
Tb927.10.3230	4623	4866	5356	6128	4215	2519	3843	5444	8769		7840	9039	9828	8816	7241	9842	14674	10445	9667		0.736772	0.975329	1.25536		1.27525	1.55517	2.1138
Tb927.10.350	8162	6895	6044	6130	5603	2560	4509	4613	11270		13841	12808	11090	8819	9625	10002	15309	9511	10149		0.637165	0.751483	0.901894		1.06329	1.79554	2.0364
Tb927.10.460	5624	2722	2861	4654	3759	1793	2722	2776	5306		9537	5056	5250	6695	6457	7005	7314	6831	6466		0.677047	1.27524	1.38548		0.913633	1.22226	1.67895
Tb927.10.4940	2563	2308	2382	2794	3608	1904	154	64	37		4346	4287	4371	4020	6198	7439	332	1106	359		0.924856	1.42614	1.73525		0.00766232	0.0238787	0.152488
Tb927.10.4990	3661	3370	2489	3293	3745	1236	33	109	45		6208	6260	4567	4737	6433	4829	270	184	336		0.756709	1.02764	1.40858		0.0107259	0.0271278	0.0529871
Tb927.10.5140	1560	1428	1543	2080	1624	578	8	58	9		2645	2653	2831	2992	2790	2258	344	450	145		0.797598	1.05164	1.13119		0.00467914	0.0114695	0.0593446
Tb927.10.5270	1612	779	637	1241	788	375	66	448	356		2734	1447	1169	1785	1354	1465	2188	1543	1005		0.495245	1.01244	1.52695		0.147339	0.374744	0.762925
Tb927.10.5310	1649	1341	1316	1500	1097	423	588	1208	1364		2796	2491	2415	2158	1885	1653	3696	2352	2978		0.591202	0.756724	0.893582		0.974977	1.27284	1.68482
Tb927.10.5950/927.10.5940	4916	4727	5098	8075	11769	4070	3754	8128	15122		8337	8781	9354	11617	20218	15902	14924	18249	20013		1.24193	1.81096	2.42509		0.922116	1.17834	2.0074
Tb927.10.7780	1134	2809	1947	2608	2622	804	620	672	1190		1923	5218	3573	3752	4504	3141	2933	2252	3825		0.601955	1.0501	2.34217		0.343917	0.493155	0.786055
Tb927.10.8420	3033	3424	2998	4904	4266	1363	300	317	318		5143	6360	5501	7055	7328	5325	2286	2166	2583		0.837264	1.1522	1.42485		0.0668668	0.103614	0.224413
Tb927.10.8730	4390	4304	5242	6809	4312	1840	1990	3177	6270		7445	7995	9619	9796	7407	7189	6727	6159	6574		0.770038	0.965615	1.31578		0.747652	1.01878	1.34497
Tb927.10.9600	1750	1119	1261	2281	1410	343	941	1069	1393		2968	2079	2314	3281	2422	1340	2433	3678	2037		0.451482	1.04667	1.57816		0.654678	1.14233	2.79701
Tb927.10.9900	4633	4153	5924	3757	4110	2008	1541	2860	4262		7857	7715	10870	5405	7060	7845	8662	8768	6955		0.49724	0.721711	1.01685		0.782409	0.93102	1.2198
Tb927.11.1180	4090	2804	3394	3443	3549	1287	514	1369	2208		6936	5209	6228	4953	6097	5028	5424	6358	4171		0.724643	0.879037	1.17047		0.335739	0.558471	0.687462
Tb927.11.12410	1570	576	463	648	252	118	2	25	20		2662	1070	850	932	433	461	502	207	352		0.16266	0.430841	1.09647		0.00858369	0.0622318	0.133949
Tb927.11.12420	3829	1988	1966	2444	1498	959	1141	913	2813		6493	3693	3607	3516	2573	3747	4813	3206	2958		0.396273	0.713335	1.03881		0.561783	1.2127	1.76603
Tb927.11.14070	287	457	479	776	649	259	382	885	245		487	849	879	1116	1115	1012	1620	997	780		1.15131	1.31331	2.29158		0.33871	1.36413	2.01581
Tb927.11.14270	903	913	1009	1926	1191	410	523	891	1368		1531	1696	1851	2771	2046	1602	1334	2075	2405		0.865478	1.20637	1.80993		0.741249	1.01808	1.3171
Tb927.11.14500	1139	2266	1508	1520	2288	917	681	2282	2407		1932	4209	2767	2187	3930	3583	5292	4124	3598		0.519601	1.13199	2.03416		0.690076	1.24005	2.40558
Tb927.11.14680	4010	1950	4256	6754	4620	1812	234	687	1088		6800	3622	7809	9716	7937	7080	5510	5079	5263		0.906646	1.24421	2.6825		0.0959242	0.172705	0.237006
Tb927.11.16790	2907	3231	3776	2694	2395	1439	736	1046	2126		4930	6002	6929	3876	4114	5622	4202	4769	3861		0.559388	0.786207	1.14037		0.428851	0.622033	0.845975
Tb927.11.2040	249	284	174	1056	323	108	8	3	13		422	528	319	1519	555	422	120	11	24		0.799242	1.32288	4.76176		0.00460829	0.0210665	0.0758294
Tb927.11.3140	1345	1382	1433	2340	582	342	234	545	569		2281	2567	2629	3366	1000	1336	2672	1424	1153		0.380373	0.520452	1.47567		0.260547	0.697605	1.256
Tb927.11.4470	1632	2058	724	1871	2465	912	408	589	1590		2768	3823	1328	2692	4235	3563	2897	4141	3446		0.704159	1.28721	3.18901		0.320661	0.504458	0.910847
Tb927.11.4780	2760	3913	3142	3997	3713	992	1312	4563	2807		4680	7269	5765	5750	6378	3876	6645	4811	5125		0.672333	0.877425	1.36282		0.678739	1.11687	2.71414
Tb927.11.5340	5541	2848	4992	4350	3212	1563	31	189	626		9397	5290	9160	6258	5518	6107	1399	2813	2494		0.587209	0.666703	1.18299		0.0196548	0.0713935	0.174882
Tb927.11.5860	13	328	540	549	111	55	155	265	204		22	609	991	790	191	215	521	770	530		0.192735	0.797175	35.9091		0.398734	1.64921	3.23037
Tb927.11.6690	4084	3176	2946	4118	4872	2051	1738	4479	6058		6926	5900	5406	5924	8369	8014	8968	7106	10067		1.00035	1.20835	1.54809		0.8271	1.16847	1.74308
Tb927.11.6990	1178	1926	1692	1797	1764	562	439	1736	1995		1998	3578	3105	2585	3030	2196	2555	3559	1687		0.613751	0.846842	1.51652		0.576898	1.19033	1.8224
Tb927.11.7010	953	998	1560	961	1649	764	582	1477	1379		1616	1854	2862	1383	2833	2985	3399	3987	4621		0.483229	1.04298	1.84715		0.712563	1.1407	2.46204
Tb927.11.7210	4862	3128	2762	4646	2980	1736	2155	2941	3885		8245	5811	5068	6684	5119	6783	7038	3897	6139		0.620861	1.01006	1.3384		0.883238	1.17035	1.67669
Tb927.11.790	2815	1838	1883	3735	1133	623	1103	1437	3129		4774	3414	3455	5373	1946	2434	5132	4801	2742		0.407625	0.704486	1.57381		0.616602	1.70247	2.47945
Tb927.11.8150	556	551	606	389	351	184	332	1063	1590		943	1024	1112	560	603	719	543	1986	1369		0.503597	0.593849	0.76246		1.83866	3.41029	4.37857
Tb927.11.8170	2909	1625	913	1299	840	139	517	277	749		4933	3019	1675	1869	1443	543	1752	2509	1955		0.110075	0.378877	1.11582		0.341894	1.10166	3.7919
Tb927.11.8220	3641	2500	2067	2754	1674	813	80	41	22		6174	4644	3793	3962	2876	3176	757	561	118		0.465824	0.683893	0.853144		0.00858152	0.0299118	0.110918
Tb927.11.850	6045	7285	4822	8815	5819	2929	744	1442	1650		10251	13533	8848	12681	9996	11444	10238	6588	9088		0.738639	1.11638	1.43321		0.200694	0.258913	0.332533
Tb927.11.8940	1963	1807	1621	2779	1890	1047	2286	1247	4298		3329	3357	2974	3998	3247	4091	4972	3882	5448		0.967233	1.20096	1.37559		0.702762	1.65783	2.80413
Tb927.11.9190	1077	2739	1941	3312	1407	708	366	1151	1006		1826	5088	3562	4765	2417	2766	4268	5341	3787		0.475039	0.936517	2.60953		0.305981	0.560738	1.09806
Tb927.11.9270	189	567	412	991	1074	300	295	549	811		321	1053	756	1426	1845	1172	929	938	979		1.11301	1.88624	5.74766		0.636856	0.877279	1.0802
Tb927.11.9290	1189	1686	1033	1535	1594	457	381	461	1276		2016	3132	1895	2208	2738	1786	3874	2621	1282		0.570243	0.94248	1.44485		0.38824	0.687047	1.1019
Tb927.2.1820	2403	2867	2218	2286	1710	1101	778	749	841		4075	5326	4070	3289	2938	4302	2791	2756	1835		0.551633	0.807117	1.057		0.301488	0.525084	1.0548
Tb927.2.2120	5272	3710	3405	6841	4851	1577	3454	3905	6701		8940	6892	6248	9842	8333	6162	8530	7819	7965		0.689262	1.10089	1.57522		0.914753	1.39779	2.23255
Tb927.2.2260	828	1028	1031	1600	1497	457	593	1460	1238		1404	1910	1892	2302	2572	1786	1496	2739	1422		0.935079	1.27208	1.83191		0.742224	1.06887	1.88466
Tb927.2.2430	1171	1344	1185	2421	3108	564	475	502	1819		1986	2497	2174	3483	5339	2204	2580	3349	2303		0.882659	1.60212	2.68832		0.216707	0.525379	1.27269
Tb927.2.2720	1475	1634	1450	1572	1655	672	1037	1306	1471		2501	3035	2661	2262	2843	2626	2710	2386	2456		0.745305	0.936738	1.13675		0.798101	1.14661	1.82582
Tb927.2.4200	4425	3618	4104	4465	3289	1620	1584	3803	5913		7504	6721	7530	6423	5650	6330	7707	6246	6607		0.752932	0.84355	0.955661		0.982251	1.38499	1.61398
Tb927.2.4510	5533	5228	4591	5438	5188	1725	50	135	279		9383	9711	8424	7823	8912	6740	1309	2571	1870		0.694058	0.833742	1.05793		0.0223294	0.0397546	0.0637982
Tb927.3.1570	4338	3952	2949	4862	3541	1599	3127	3958	5860		7356	7341	5411	6995	6083	6247	8523	7657	7530		0.826944	0.950924	1.29274		1.29192	1.48562	2.04735
Tb927.3.1610	5288	3747	4785	3994	3740	1469	2581	3311	6913		8967	6960	8780	5746	6425	5740	8117	7106	9886		0.640125	0.716516	0.923132		1.18802	1.6593	1.85732
Tb927.3.1850	4420	4448	5416	6011	3894	1615	2070	4835	5593		7496	8263	9938	8648	6689	6310	8457	6915	9213		0.673073	0.841782	1.15368		0.953284	1.28943	1.76656
Tb927.3.2440	5077	5135	3820	4484	3916	3216	478	1647	3842		8610	9539	7009	6451	6727	12565	7838	6421	10949		0.676276	0.920388	1.7927		0.151532	0.471548	0.918462
Tb927.3.2690	5185	6853	4978	9511	6594	2192	3881	6569	8852		8793	12730	9134	13683	11328	8564	12355	13916	11324		0.672742	1.07486	1.55612		0.997661	1.33686	1.80488
Tb927.3.3080	4526	2693	4371	3505	2860	2092	2271	4071	5988		7675	5002	8020	5042	4913	8174	9277	6536	7797		0.612594	0.982207	1.63415		1.10656	1.83142	1.91024
Tb927.3.3190	9908	6672	8134	10570	6784	3656	6742	6439	14577		16802	12394	14925	15206	11654	14284	18711	13511	14823		0.693608	0.940294	1.22688		0.976259	1.57379	2.3041
Tb927.3.3920	3085	2500	2752	2834	3140	984	468	1907	2886		5232	4644	5050	4077	5394	3845	4432	7047	6181		0.734901	0.82795	1.1615		0.345569	0.825176	1.15761
Tb927.3.4560	1870	1471	1360	1017	757	320	528	746	939		3171	2733	2495	1463	1300	1250	1847	1797	2311		0.394197	0.475668	0.586373		0.989747	1.32308	1.6824
Tb927.3.4670	1744	2317	1953	4116	4019	1348	1632	4763	3389		2958	4304	3584	5921	6904	5267	6326	7744	4420		1.22375	1.65206	2.33401		0.756952	1.09779	2.08487
Tb927.3.4860	768	1220	156	640	181	131	252	249	358		1302	2266	286	921	311	512	1194	470	410		0.225949	0.406443	3.22028		0.599349	1.12109	3.2283
Tb927.3.5400	4245	3339	4392	5453	5134	2144	364	862	1309		7199	6202	8059	7845	8820	8377	3236	4158	4723		0.973446	1.16363	1.42212		0.164399	0.228912	0.257361
Tb927.3.5650	9358	7938	5443	12020	7006	3259	5516	7854	12646		15869	14746	9987	17292	12035	12733	15134	18146	10309		0.758397	1.08967	1.73145		1.04713	1.50453	1.82543
Tb927.3.690	9011	8772	7632	6350	7422	3311	306	763	1193		15281	16295	14004	9135	12750	12936	8236	9325	11511		0.560601	0.793863	0.923736		0.0942331	0.137961	0.201423
Tb927.4.1700	1583	2216	2309	3408	2657	1469	975	2147	2010		2684	4116	4237	4903	4564	5740	4553	6010	4527		1.07718	1.35473	2.1386		0.54007	0.791964	1.01146
Tb927.4.2460	8017	8930	7521	7127	7779	3681	6135	8186	14176		13595	16588	13800	10253	13363	14382	15643	16128	13818		0.618097	0.867012	1.04217		1.3122	1.699	2.3832
Tb927.4.2500	1310	522	449	1138	708	603	573	991	912		2222	970	824	1637	1216	2356	1563	2564	2777		0.547255	1.47573	2.85922		0.596774	1.15625	1.87911
Tb927.4.3420	1563	566	1137	1728	1407	524	405	1334	849		2651	1051	2086	2486	2417	2047	2944	1471	2728		0.772161	1.15868	2.36537		0.526549	0.667356	1.5022
Tb927.4.3770	2580	2530	3059	2176	2282	2227	2282	3900	5790		4375	4700	5613	3130	3920	8701	6859	4584	5983		0.557634	0.834043	1.9888		1.0262	2.29362	2.90383
Tb927.4.4590	2350	2213	1812	3401	3141	1097	1129	3047	2645		3985	4111	3325	4893	5396	4286	4994	4081	5735		1.04257	1.28902	1.62286		0.75593	0.951703	1.63906
Tb927.4.5180/8.7220	556	663	1051	1270	1207	390	7	30	38		943	1232	1928	1827	2073	1524	328	711	312		0.947614	1.48295	2.1983		0.013507	0.0322934	0.0452756
Tb927.4.5310	2190	1191	1911	2109	1219	969	53	89	173		3714	2212	3506	3034	2094	3786	639	916	1427		0.563813	0.946655	1.71157		0.0541469	0.070523	0.127507
Tb927.4.5390/8.6930	2548	4391	5228	6836	9533	2184	2129	5359	7835		4321	8157	9593	9834	16376	8533	9083	8161	15697		0.889503	1.70708	3.78986		0.51777	0.993672	1.41603
Tb927.4.800	4349	5185	4759	3936	5032	2002	2254	4577	5387		7375	9632	8732	5662	8644	7822	8511	8795	9170		0.587832	0.895786	1.17207		0.961129	1.22073	1.86365
Tb927.4.840	5284	5753	5576	4676	3626	1953	4009	5562	6752		8961	10687	10231	6727	6229	7631	10440	11098	9886		0.608186	0.695123	0.851579		1.36457	1.9062	2.56333
Tb927.5.2820	2722	3951	3671	4236	3457	1320	1465	2946	4183		4616	7339	6736	6094	5939	5157	4399	5037	7265		0.702684	0.881681	1.32019		0.957499	1.11454	1.31704
Tb927.5.3150	8399	3774	5364	9906	6349	2143	2280	5521	5381		14243	7011	9842	14251	10907	8373	9614	9653	10191		0.587868	1.10821	2.03266		0.582275	0.89313	1.52012
Tb927.5.3160	2573	2025	2654	3936	2177	892	1113	2697	3360		4363	3762	4870	5662	3740	3485	5250	8334	5167		0.715606	0.926369	1.50505		0.782939	1.27202	1.78422
Tb927.5.3320	1573	649	1252	2688	1202	408	694	1308	1330		2668	1206	2297	3867	2065	1594	2590	1888	1893		0.597451	1.32172	3.20647		0.530385	1.2867	1.89147
Tb927.5.3420	5015	8876	6675	8776	7338	3240	3945	8327	8631		8505	16488	12248	12625	12606	12659	11947	12212	10430		0.764556	1.03078	1.48842		1.05419	1.24451	1.52285
Tb927.5.4430	4594	7072	5405	5012	3486	1250	2419	3964	5525		7791	13137	9918	7210	5988	4884	11009	11065	8992		0.371774	0.603751	0.925427		1.18169	1.52622	1.97256
Tb927.5.790/5.800	2949	1283	1610	1913	990	709	11	21	52		5001	2383	2954	2752	1701	2770	1515	549	1224		0.340132	0.713806	1.1624		0.0158845	0.0258671	0.0470312
Tb927.6.1780	2754	5217	3271	3429	3241	1994	1814	4513	5921		4670	9691	6002	4933	5568	7791	10064	8980	9940		0.509029	0.927691	1.66831		0.927352	1.46463	2.10906
Tb927.6.2030	77	702	695	547	339	440	387	177	1165		131	1304	1275	787	582	1719	1995	1082	446		0.446319	1.31825	13.1221		0.518424	1.04538	3.08763
Tb927.6.2250	3889	3034	4321	3518	4236	2397	2515	3615	6490		6595	5636	7929	5061	7277	9365	9405	7663	7746		0.63829	1.10341	1.66164		1.0643	1.37543	1.97925
Tb927.6.2450	4733	3060	2890	6186	3416	1151	2020	3010	3225		8026	5684	5303	8899	5868	4497	7003	7575	6097		0.560304	1.03237	1.67811		0.558827	1.10585	1.78897
Tb927.6.2840	6898	6655	4250	6133	4366	2386	212	490	772		11698	12362	7798	8823	7500	9322	2915	2240	3431		0.606698	0.754231	1.19543		0.0905385	0.127762	0.1588
Tb927.6.2980	3349	4743	3749	5664	4355	1761	2193	4730	3804		5679	8811	6879	8148	7481	6880	7158	9565	5501		0.780842	1.08751	1.43476		0.719931	1.16749	1.58503
Tb927.6.3110	2078	3278	2602	3267	3201	1425	622	2021	2170		3524	6089	4774	4700	5499	5568	3667	5730	4095		0.771884	1.15186	1.58002		0.444864	0.608474	0.991277
Tb927.6.3430	3933	2722	2622	3314	3477	1271	1664	3460	4447		6670	5056	4811	4768	5973	4966	6433	5370	6056		0.714843	0.982199	1.24153		1.10949	1.38099	1.67303
Tb927.6.4970	905	1461	1452	2356	1363	348	14	249	324		1535	2714	2664	3389	2341	1360	688	892	764		0.501105	0.885993	2.20782		0.016524	0.169371	0.422059
Tb927.6.5100	4140	4328	2924	5327	3872	1969	1368	1960	4433		7021	8040	5365	7664	6652	7693	8501	5401	7726		0.827363	1.09158	1.43392		0.587417	0.710986	1.02766
Tb927.7.1900	4307	3711	5091	4119	4389	1639	2338	3390	5687		7304	6894	9341	5926	7540	6404	6240	7759	7129		0.634407	0.859588	1.0937		1.03647	1.31876	1.57138
Tb927.7.2420	2932	2629	3287	4668	3451	1803	2007	3463	6474		4972	4884	6031	6715	5928	7045	7166	7086	7497		0.982922	1.21376	1.44247		1.13329	1.34683	1.68421
Tb927.7.2750	1140	2054	2127	3338	1522	1022	170	397	520		1933	3815	3903	4802	2615	3993	1258	1504	2668		0.669997	1.23034	2.48422		0.140983	0.200851	0.349904
Tb927.7.3190	3601	2872	3607	4880	2623	1106	1514	3929	4543		6107	5335	6618	7020	4506	4321	7203	5492	7169		0.652916	0.809934	1.31584		0.858974	1.39551	2.09627
Tb927.7.3210	3939	3546	4828	6065	2929	1450	441	1819	1982		6680	6587	8859	8725	5032	5665	5526	7175	4977		0.56801	0.848054	1.32458		0.201261	0.480688	0.833466
Tb927.7.3650	781	284	1297	1207	1086	660	504	741	977		1324	528	2380	1736	1866	2579	2412	1512	1632		0.729412	1.40937	4.88447		0.584335	0.868088	1.15611
Tb927.7.3880	2132	4551	2053	3456	3208	1443	357	867	1234		3615	8454	3767	4972	5511	5638	1836	4468	4264		0.588124	1.37538	1.55961		0.252217	0.345309	0.402051
Tb927.7.4090	2979	2605	2805	3919	2713	1144	950	3530	4835		5052	4839	5147	5638	4661	4470	7451	5004	5720		0.868467	0.923745	1.16512		0.67116	1.44342	1.82058
Tb927.7.5770	1126	2837	1364	3536	1946	1519	533	645	1425		1909	5270	2503	5087	3343	5935	3259	4181	3109		0.634345	1.75118	3.10896		0.250548	0.417338	0.657493
Tb927.7.6220	476	1067	681	1803	1161	633	487	1087	1095		807	1982	1250	2594	1994	2473	1753	1487	3025		1.00605	1.9784	3.21437		0.651118	0.847041	1.25677
Tb927.7.6680	45	315	25	367	373	46	389	119	148		76	585	46	528	641	180	43	680	384		0.307692	3.91304	13.9348		0.355694	1.26667	8.60556
Tb927.7.7360	4464	2348	4111	3775	4632	2216	257	422	623		7570	4362	7543	5431	7957	8658	2492	2218	3199		0.717437	1.14373	1.98487		0.110996	0.122282	0.188547
Tb927.7.960	3983	3276	4650	7098	4386	2524	1331	2970	3559		6754	6085	8532	10211	7535	9862	9681	9444	7546		0.883146	1.23829	1.67806		0.519146	0.670551	0.908693
Tb927.8.1100	305	739	811	953	102	296	180	187	209		517	1373	1488	1371	175	1157	1123	612	1050		0.117608	0.84268	2.65184		0.234865	0.522976	4.09714
Tb927.8.1670	2840	3167	3490	4380	3841	1731	1742	3194	6074		4816	5883	6404	6301	6598	6763	7364	5855	6748		0.983916	1.12154	1.40428		1.02588	1.11594	1.48659
Tb927.8.1780	573	347	851	522	777	271	438	499	806		972	645	1561	751	1335	1059	1569	178	1485		0.481102	1.08951	2.06977		0.861423	1.30637	2.32224
Tb927.8.3550	1901	1217	1884	1966	2432	771	1296	1779	1843		3224	2261	3457	2828	4178	3012	2697	4957	1369		0.81805	1.20856	1.84785		0.68023	1.23552	1.82532
Tb927.8.3770	1108	1593	1379	1719	1909	713	757	1479	2621		1879	2959	2530	2473	3279	2786	2021	2939	3451		0.835755	1.10814	1.74508		0.919488	1.22398	1.63445
Tb927.8.4000	3450	4625	2721	5194	4270	1753	1571	3513	4305		5851	8591	4993	7472	7335	6849	5523	9630	6290		0.79723	1.25363	1.4965		0.837393	0.913564	1.18251
Tb927.8.4260	2673	2568	2397	2550	2479	1260	1892	3448	5499		4533	4770	4398	3668	4259	4923	5302	4293	6848		0.808172	0.939554	1.11937		1.53077	1.8664	2.31189
Tb927.8.5390	4596	5128	6994	6729	6640	2768	3748	5233	8988		7794	9526	12833	9680	11407	10815	10713	13251	10332		0.754305	1.13531	1.46356		1.0576	1.28165	1.43468
Tb927.8.5500	2969	3554	2429	5120	2505	1213	1648	3295	4419		5035	6602	4457	7366	4303	4739	6357	7277	6914		0.651772	0.965448	1.65268		0.891121	1.43807	1.76528
Tb927.8.5730	201	359	289	421	492	104	5	15	4		341	667	530	606	845	406	120	142	111		0.608696	1.19062	2.47801		0.00710059	0.0330033	0.0862069
Tb927.8.5950	354	560	299	466	255	209	155	99	402		600	1040	549	670	438	817	272	243	595		0.421154	0.797814	1.48816		0.27907	0.758874	1.41553
Tb927.8.6490	3434	2845	2547	2202	2449	1208	1439	1810	3301		5823	5285	4673	3168	4207	4720	5447	4851	5860		0.544049	0.796026	1.01006		0.88411	1.21419	1.80903
Tb927.8.7110	2664	1262	2145	3274	1970	1186	1288	1986	4075		4518	2344	3936	4710	3384	4634	4487	2810	5706		0.749004	1.17734	1.97696		0.972187	1.33418	1.85697
Tb927.8.870	2899	1647	2139	3270	2258	1038	934	1551	2872		4916	3059	3925	4704	3879	4056	4216	5221	4625		0.789056	1.03338	1.53776		0.760204	0.921887	1.14179
Tb927.9.10040	13885	8600	8923	12342	7263	4804	8510	7044	11649		23546	15975	16373	17755	12477	18770	17820	15335	19273		0.529899	0.797163	1.17496		0.865157	1.30151	2.71652
Tb927.9.10920	3476	2510	2963	4003	3255	1391	63	165	127		5895	4663	5437	5759	5592	5435	2334	2635	3130		0.921968	1.02851	1.23504		0.0340337	0.0448856	0.0699172
Tb927.9.11100/9.11030	1327	2566	1614	2497	1271	431	93	145	318		2250	4767	2962	3592	2183	1684	916	1055	1065		0.353262	0.748444	1.59644		0.0929844	0.169492	0.290974
Tb927.9.12400	499	390	150	273	356	67	76	334	112		846	724	275	393	612	262	100	1142	399		0.309693	0.723404	2.22545		0.28268	0.770992	2.93893
Tb927.9.12880	1377	1776	1068	1686	1221	709	60	99	31		2335	3299	1960	2426	2098	2770	118	774	1130		0.63595	1.03897	1.41327		0.0173285	0.0862816	0.113918
Tb927.9.14430	996	707	598	686	738	251	63	137	171		1689	1313	1097	987	1268	981	830	903	764		0.580817	0.751714	1.15588		0.19795	0.255861	0.32212
Tb927.9.1500	5208	5446	4632	7300	5969	4071	4235	6228	10764		8832	10116	8499	10502	10254	15906	13519	10445	18000		1.01364	1.20649	1.87151		0.902678	1.40023	1.64492
Tb927.9.1670	2531	1837	1578	3810	2197	781	177	209	388		4292	3412	2895	5481	3774	3051	1926	2704	3190		0.710857	1.1061	1.89326		0.0879402	0.157981	0.231072
Tb927.9.2140	3500	3040	2928	1172	1981	804	1557	1926	2184		5935	5647	5373	1686	3403	3141	3547	3086	2652		0.284078	0.556225	0.633352		0.989715	1.82222	3.67794
Tb927.9.2350	3155	2536	2631	3721	2394	1247	996	2654	4086		5350	4711	4828	5353	4113	4872	5293	6112	5952		0.768785	1.00056	1.13628		0.74108	1.1771	1.53197
Tb927.9.3120	630	185	426	522	549	119	83	257	1068		1068	344	782	751	943	465	804	1739	834		0.435393	0.960358	2.74128		0.351007	0.788282	3.54194
Tb927.9.4910	4066	3400	4023	6771	2842	1340	2586	4098	8114		6895	6316	7382	9741	4882	5236	8724	12616	7755		0.661338	0.772958	1.54227		0.969921	1.93527	2.56309
Tb927.9.6560	1751	2369	1369	2544	1311	499	18	149	82		2969	4401	2512	3660	2252	1950	598	475	1081		0.443081	0.776274	1.45701		0.0196721	0.0559503	0.17641
Tb927.9.9320	3491	4123	3716	5316	4274	2510	2019	4626	5314		5920	7659	6818	7648	7342	9807	5948	7979	9086		0.958611	1.2402	1.65659		0.819925	1.08749	1.39448

## Sheet: 96h
	Time 0 (RAW)			Tet- (RAW)			Tet+ (RAW)				Time 0 (NORM)			Tet- (NORM)			Tet+ (NORM)				Tet-/Input (96h)				Tet+/Tet- (96h)
Gene ID	Input 1	Input 2	Input 3	Tet- 1 (96h)	Tet- 2 (96h)	Tet- 3 (96h)	Tet+ 1 (96h)	Tet+ 2 (96h)	Tet+ 3 (96h)		Input 1	Input 2	Input 3	Tet- 1 (96h)	Tet- 2 (96h)	Tet- 3 (96h)	Tet+ 1 (96h)	Tet+ 2 (96h)	Tet+ 3 (96h)		0.025	Median	0.975		0.025	Median	0.975
Tb927.11.12310	-1	-1	-1	-1	-1	-1	-1	-1	-1		#N/A	#N/A	#N/A	#N/A	#N/A	#N/A	#N/A	#N/A	#N/A		#N/A	#N/A	#N/A		#N/A	#N/A	#N/A
Tb927.11.7160	-1	-1	-1	-1	-1	-1	-1	-1	-1		#N/A	#N/A	#N/A	#N/A	#N/A	#N/A	#N/A	#N/A	#N/A		#N/A	#N/A	#N/A		#N/A	#N/A	#N/A
Tb927.3.5180	-1	-1	-1	-1	-1	-1	-1	-1	-1		#N/A	#N/A	#N/A	#N/A	#N/A	#N/A	#N/A	#N/A	#N/A		#N/A	#N/A	#N/A		#N/A	#N/A	#N/A
Tb927.9.2240	-1	-1	-1	-1	-1	-1	-1	-1	-1		#N/A	#N/A	#N/A	#N/A	#N/A	#N/A	#N/A	#N/A	#N/A		#N/A	#N/A	#N/A		#N/A	#N/A	#N/A
Tb927.10.14300	6112	5752	4977	5138	3062	6873	4110	2082	1982		10365	10685	9132	10719	9047	9221	6596	4768	6031		0.846701	0.990692	1.17378		0.23379	0.298666	0.55289
Tb927.11.10520	3462	2499	3242	1144	1247	3233	304	421	1142		5871	4642	5949	2387	3684	4338	343	512	740		0.401244	0.627491	0.934511		0.0852928	0.155006	0.604943
Tb927.11.15010	4884	4265	6443	6694	7212	17671	19514	19910	25769		8282	7923	11822	13965	21309	23708	20229	21811	23609		1.18127	2.00541	2.9923		1.00173	1.3743	2.33312
Tb927.2.5230	8659	6096	7319	5847	4087	7243	14923	13913	14458		14684	11324	13430	12198	12075	9718	13072	16242	13242		0.661809	0.858177	1.07718		1.48885	1.51387	1.88105
Tb927.3.1630	3531	4003	7190	10208	8925	21489	27849	20700	27886		5988	7436	13193	21296	26370	28831	15378	28834	28905		1.61419	3.54626	4.8148		0.949568	1.28525	1.65562
Tb927.3.2060	1653	1548	1116	918	825	961	1489	2250	2073		2803	2876	2048	1915	2438	1289	3497	3140	2173		0.448192	0.683197	1.19043		0.743232	1.36867	2.30877
Tb927.5.1650	3032	1670	1229	968	1224	1966	3319	3088	3519		5142	3102	2255	2019	3616	2638	1824	1708	2548		0.392649	0.850419	1.60355		1.12942	1.54814	2.20357
Tb927.7.5220	4499	4246	5696	3526	2076	6905	8722	5458	11463		7629	7887	10452	7356	6134	9264	10626	12193	11669		0.586873	0.886338	1.21431		0.779253	1.44304	1.97036
Tb927.7.6310	890	2066	1652	586	217	1415	86	11	29		1509	3838	3031	1223	641	1898	36	55	17		0.167014	0.424785	1.25779		0.00790306	0.0302535	0.163807
Tb927.8.1690/8.1690	3447	2376	2295	2812	1015	2930	2004	1947	1526		5845	4414	4211	5866	2999	3931	3206	3938	3683		0.513088	0.890575	1.39302		0.328844	0.620453	0.85862
Tb927.8.6810	5210	5481	6582	3975	2803	6347	10251	9455	8184		8835	10181	12077	8293	8282	8515	12247	9662	9794		0.685766	0.814557	0.96378		1.21527	1.46858	1.5099
Tb927.10.14770	4017	5399	7182	5711	5204	11783	1784	1894	2183		6812	10029	13178	11914	15376	15809	10718	8212	9771		0.904083	1.53315	2.32076		0.141194	0.174584	0.23166
Tb927.10.3900	5698	4197	4761	2734	2359	3217	1456	1142	1315		9663	7796	8736	5704	6970	4316	3724	4712	5078		0.446652	0.65293	0.894048		0.216643	0.29155	0.410565
Tb927.10.3340	6293	3580	6263	5340	2543	4842	9498	8082	7899		10672	6650	11492	11140	7514	6496	8141	10291	11079		0.565263	0.96937	1.67519		0.896499	1.42254	1.7794
Tb927.3.3290	2751	3118	3726	3428	1799	4715	4335	3407	2824		4665	5792	6837	7151	5315	6326	6815	5148	5100		0.777388	1.0922	1.35606		0.499371	0.712298	0.992662
Tb927.4.420	5634	6805	7303	4511	2669	8397	408	887	432		9554	12641	13400	9411	7886	11266	1824	3988	4950		0.588507	0.825413	1.17919		0.044115	0.0630231	0.148745
Tb927.4.4970	3118	3081	3542	2952	1809	5321	7747	5765	5208		5288	5723	6499	6158	5345	7139	6468	8887	6701		0.822434	1.07601	1.35004		0.922398	1.23823	1.76389
Tb927.6.4220	5094	6672	5582	3908	3545	5356	7310	8690	8705		8638	12394	10242	8153	10474	7186	9153	12355	11309		0.579797	0.831906	1.21255		0.849341	1.23796	1.59936
Tb927.7.3580	2323	3009	2659	2046	1017	5980	2246	2407	2167		3939	5589	4879	4268	3005	8023	2573	4632	3115		0.537663	0.874769	2.03681		0.340646	0.641987	1.05923
Tb927.9.1570	3581	3028	3296	2204	1454	2602	4476	5900	2556		6073	5625	6048	4598	4296	3491	6839	3859	5157		0.574839	0.710317	0.817422		0.702914	1.26792	2.23518
Tb11.01.2900	8510	7056	9406	10889	11930	19593	23156	27930	26234		14431	13107	17259	22717	35249	26287	27091	27536	37675		1.31624	1.82156	2.68933		0.799484	1.24052	1.46014
Tb927.1.1000	5907	4288	4853	3203	3035	4398	7674	8759	6915		10017	7965	8905	6682	8967	5901	15354	9837	10710		0.589099	0.750365	1.1258		0.97502	1.39764	1.73361
Tb927.1.1530	686	377	390	178	374	359	264	553	750		1163	700	716	371	1105	482	789	1192	429		0.319003	0.673184	1.57857		0.290498	0.865229	2.55526
Tb927.1.1930	1883	2550	2488	1762	1853	4033	1151	892	1272		3193	4737	4565	3676	5475	5411	2629	3292	1726		0.776019	1.15579	1.71469		0.215525	0.293699	0.437432
Tb927.1.3130	4663	2456	2428	2219	1433	4496	5323	5995	5027		7908	4562	4455	4629	4234	6032	6635	4394	6016		0.535407	0.950393	1.35398		1.05371	1.39944	1.8727
Tb927.10.10350	2674	3207	3315	1725	1097	891	2915	2042	823		4535	5957	6083	3599	3241	1195	3963	2114	2301		0.196449	0.544066	0.793605		0.321197	0.87113	2.96904
Tb927.10.1070	6078	4008	3993	3997	3208	7134	148	437	472		10307	7445	7327	8339	9478	9571	2206	1226	1416		0.809062	1.13812	1.30626		0.0188068	0.0609833	0.0715913
Tb927.10.10870	1832	1135	1711	2043	1049	1662	2570	2727	3300		3107	2108	3140	4262	3099	2230	6910	3912	4037		0.710191	1.05787	2.02182		0.733928	1.16392	1.87085
Tb927.10.11940	2897	2428	2048	2257	1891	2472	5052	4824	3572		4913	4510	3758	4709	5587	3317	6747	6132	8321		0.675148	1.04412	1.4867		0.808305	1.30559	1.92342
Tb927.10.12040	3514	3870	2847	3014	2065	2864	6974	8233	6217		5959	7189	5224	6288	6101	3842	10085	6328	7520		0.534428	0.87467	1.20368		1.25016	1.73171	2.20901
Tb927.10.13010	2175	3138	2115	3005	2135	7017	4798	6052	4442		3688	5829	3881	6269	6308	9414	4548	9542	7126		1.07548	1.62535	2.5526		0.596558	0.895837	1.27676
Tb927.10.13480/10.13490	3037	2110	3096	2307	1030	4285	3657	3993	4274		5150	3920	5681	4813	3043	5749	4986	5123	4059		0.535645	0.934563	1.46658		0.774222	1.09724	1.77588
Tb927.10.13780	2171	3437	4007	2925	1396	3798	123	77	99		3682	6385	7352	6102	4125	5096	350	1067	483		0.561072	0.829978	1.65725		0.0167158	0.0245821	0.0363636
Tb927.10.1380	4987	2831	3673	3138	2353	4774	6172	8080	7714		8457	5259	6740	6547	6952	6405	7747	7359	7760		0.774152	0.971365	1.32192		1.08041	1.48969	1.66838
Tb927.10.14420	1703	1880	2883	1690	965	1863	1842	1760	2890		2888	3492	5290	3526	2851	2499	1987	2594	3751		0.472401	0.816438	1.22091		0.635848	0.897159	1.46218
Tb927.10.14780	635	318	96	708	94	214	865	392	268		1077	591	176	1477	278	287	872	489	440		0.258124	1.3714	8.39205		0.229519	1.21942	3.78777
Tb927.10.14800	4883	4808	4504	3583	2616	9270	9413	8505	12120		8281	8931	8264	7475	7729	12437	8989	10826	10249		0.836972	0.933341	1.50496		0.904398	1.48221	2.05003
Tb927.10.15020	1889	1652	1847	1864	958	3709	4853	3202	3904		3203	3069	3389	3889	2831	4976	2784	4424	3749		0.83535	1.21417	1.62138		0.851085	1.26922	2.08619
Tb927.10.15300	1847	1486	1225	1687	749	1076	1057	82	135		3132	2760	2248	3519	2213	1444	295	563	353		0.461047	0.801812	1.56539		0.0306905	0.0772707	0.890582
Tb927.10.15880	16082	8334	9775	7542	6554	9986	20358	21364	18502		27272	15481	17936	15734	19365	13398	25833	21242	23624		0.491273	0.865448	1.25089		1.20806	1.57468	2.1089
Tb927.10.16030	4310	3651	2299	3042	2638	1722	3332	2893	2760		7309	6782	4218	6346	7794	2310	5799	3078	3929		0.316049	0.935712	1.8478		0.44778	0.602899	1.75541
Tb927.10.16160	13544	7972	11279	8640	4861	13238	19128	17900	20402		22968	14809	20696	18025	14362	17761	18349	21975	20083		0.693951	0.858185	1.21717		1.29148	1.43112	1.79613
Tb927.10.1910	509	206	244	239	151	975	982	1274	338		863	383	448	499	446	1308	1044	1307	265		0.516802	1.16449	3.41514		0.326453	1.28823	3.77803
Tb927.10.1940	3373	4806	3447	2700	1966	4357	5487	4840	5502		5720	8928	6325	5633	5809	5846	6221	9466	7381		0.630936	0.918419	1.02203		1.09494	1.1496	1.23504
Tb927.10.2040	1705	749	571	1180	569	1920	237	490	323		2891	1391	1048	2462	1681	2576	44	364	304		0.851608	1.60401	2.45802		0.111801	0.171327	0.385485
Tb927.10.2390	2654	2952	1920	3051	1696	3438	6867	5841	5725		4501	5484	3523	6365	5011	4613	6444	7790	6270		0.841174	1.16065	1.8067		1.13731	1.54161	1.81162
Tb927.10.3230	4623	4866	5356	3688	2131	7063	13491	10756	13832		7840	9039	9828	7694	6296	9476	15306	12551	13523		0.640619	0.8512	1.20867		1.50116	2.134	2.7778
Tb927.10.350	8162	6895	6044	5629	5481	3669	10884	14587	8353		13841	12808	11090	11743	16194	4922	17959	10635	17380		0.35561	0.916849	1.46023		0.652155	1.19131	3.91954
Tb927.10.460	5624	2722	2861	2641	2596	6747	5480	4064	9756		9537	5056	5250	5510	7670	9052	10841	6400	8183		0.57775	1.08979	1.79035		0.593791	0.975499	2.23866
Tb927.10.4940	2563	2308	2382	3301	2948	6278	109	58	131		4346	4287	4371	6887	8710	8423	613	148	57		1.57561	1.9381	2.03172		0.00884041	0.0157901	0.0241034
Tb927.10.4990	3661	3370	2489	2430	2078	5062	92	44	87		6208	6260	4567	5069	6140	6791	131	251	69		0.809744	1.08482	1.48697		0.00854072	0.0164924	0.0220951
Tb927.10.5140	1560	1428	1543	1048	471	1332	44	18	41		2645	2653	2831	2186	1392	1787	32	134	14		0.491699	0.673577	0.826465		0.010979	0.0247027	0.0387931
Tb927.10.5270	1612	779	637	446	569	1105	828	592	540		2734	1447	1169	930	1681	1483	263	1033	549		0.340161	0.795552	1.43798		0.406306	0.599643	1.08387
Tb927.10.5310	1649	1341	1316	1168	790	2113	2799	2461	3104		2796	2491	2415	2437	2334	2835	2342	2785	2104		0.834764	0.978322	1.17391		1.14815	1.3946	1.68166
Tb927.10.5950/927.10.5940	4916	4727	5098	6545	5906	15134	11189	16593	20315		8337	8781	9354	13654	17450	20304	14952	18738	23320		1.4597	1.98725	2.43541		0.670656	1.25759	1.88121
Tb927.10.7780	1134	2809	1947	2358	934	3979	188	869	226		1923	5218	3573	4919	2760	5338	2469	1549	1835		0.528938	1.37671	2.77587		0.0429	0.082971	0.416304
Tb927.10.8420	3033	3424	2998	2133	1531	3508	612	112	221		5143	6360	5501	4450	4524	4706	1195	731	490		0.699686	0.822396	0.91503		0.0314492	0.0616711	0.167416
Tb927.10.8730	4390	4304	5242	3489	1830	5055	7140	5332	4581		7445	7995	9619	7279	5407	6782	7926	7324	9669		0.562117	0.756731	0.977703		0.795714	1.0712	1.60699
Tb927.10.9600	1750	1119	1261	1234	401	1245	2136	1980	2266		2968	2079	2314	2574	1185	1670	3748	2464	2148		0.399259	0.721694	1.2381		1.0101	1.56826	2.21013
Tb927.10.9900	4633	4153	5924	2921	2319	3052	7825	4720	6846		7857	7715	10870	6094	6852	4095	6138	6593	6573		0.376725	0.630359	0.88814		0.910975	1.42041	2.32552
Tb927.11.1180	4090	2804	3394	1849	1797	3571	1064	893	647		6936	5209	6228	3857	5309	4791	2047	3156	3405		0.556084	0.765427	0.92224		0.154078	0.243925	0.335753
Tb927.11.12410	1570	576	463	333	168	191	9	9	13		2662	1070	850	695	496	256	8	58	31		0.0961683	0.301176	0.817647		0.0158273	0.0241935	0.0625
Tb927.11.12420	3829	1988	1966	1686	1190	1516	1708	2233	986		6493	3693	3607	3517	3516	2034	4544	2105	4338		0.31326	0.563904	0.975049		0.354564	0.613078	1.45182
Tb927.11.14070	287	457	479	215	275	974	74	729	119		487	849	879	449	813	1307	1521	2040	378		0.510808	0.957597	2.68378		0.110701	0.200445	2.14699
Tb927.11.14270	903	913	1009	708	574	795	2306	2194	2064		1531	1696	1851	1477	1696	1067	2083	2054	2110		0.576445	0.870873	1.10777		1.53892	1.8998	2.71978
Tb927.11.14500	1139	2266	1508	1794	1090	3694	1264	2173	3251		1932	4209	2767	3743	3221	4956	2712	5261	3712		0.765265	1.35273	2.56522		0.310331	0.767833	1.276
Tb927.11.14680	4010	1950	4256	4536	2452	6089	451	316	353		6800	3622	7809	9463	7245	8169	932	1584	1678		0.927776	1.21181	2.61264		0.044172	0.057695	0.0757764
Tb927.11.16790	2907	3231	3776	1710	1608	4396	2790	913	1262		4930	6002	6929	3567	4751	5898	2931	2411	3279		0.514793	0.791569	1.19635		0.204646	0.33838	0.95178
Tb927.11.2040	249	284	174	282	207	804	18	9	8		422	528	319	588	612	1079	32	7	20		1.11364	1.84326	3.38245		0.00926784	0.0196078	0.037415
Tb927.11.3140	1345	1382	1433	1077	416	959	364	587	759		2281	2567	2629	2247	1229	1287	932	1256	877		0.467478	0.538799	0.985094		0.197152	0.427236	0.781123
Tb927.11.4470	1632	2058	724	1482	609	2097	726	497	496		2768	3823	1328	3092	1799	2813	1625	1358	2452		0.470573	1.01626	2.32831		0.202781	0.285899	0.491384
Tb927.11.4780	2760	3913	3142	1685	1449	3095	6640	4885	5238		4680	7269	5765	3515	4281	4152	5225	10520	4329		0.48356	0.720208	0.914744		1.50923	1.83812	2.299
Tb927.11.5340	5541	2848	4992	3316	3630	4256	80	283	81		9397	5290	9160	6918	10725	5710	123	436	965		0.607641	1.0794	2.02741		0.00904429	0.0169877	0.0654991
Tb927.11.5860	13	328	540	250	202	692	1252	383	684		22	609	991	522	597	928	617	611	315		0.526741	0.980296	42.1818		0.546336	1.44891	2.91954
Tb927.11.6690	4084	3176	2946	3224	2376	6168	11810	7394	11795		6926	5900	5406	6726	7020	8275	6922	10326	9342		0.971123	1.19477	1.53071		1.18175	1.80218	2.21722
Tb927.11.6990	1178	1926	1692	1035	510	1049	2378	2309	1595		1998	3578	3105	2159	1507	1407	1748	4002	3077		0.393236	0.60341	1.08058		0.934229	1.43355	2.17058
Tb927.11.7010	953	998	1560	760	1482	2451	2855	1785	2594		1616	1854	2862	1586	4379	3288	2318	3405	2127		0.554158	1.53005	2.70978		0.539164	0.997567	2.19105
Tb927.11.7210	4862	3128	2762	2003	1626	2607	6630	5204	6743		8245	5811	5068	4179	4804	3498	8583	6780	5991		0.506853	0.690213	0.947908		1.43276	1.93084	2.30675
Tb927.11.790	2815	1838	1883	1494	875	5880	5614	3843	7804		4774	3414	3455	3117	2585	7889	4393	3313	4825		0.541475	0.902171	2.31078		0.644315	1.96634	3.81702
Tb927.11.8150	556	551	606	577	663	1022	1474	2588	1573		943	1024	1112	1204	1959	1371	1322	2451	2452		1.17578	1.33887	2.07741		0.915773	1.49003	2.84302
Tb927.11.8170	2909	1625	913	487	175	850	1192	578	714		4933	3019	1675	1016	517	1140	2059	639	1155		0.171249	0.308657	0.680597		0.670175	1.27281	2.80658
Tb927.11.8220	3641	2500	2067	1214	1046	809	56	22	36		6174	4644	3793	2533	3091	1085	319	95	34		0.175737	0.500648	0.814922		0.00938208	0.0219994	0.0626728
Tb927.11.850	6045	7285	4822	4896	3161	7868	422	604	556		10251	13533	8848	10214	9340	10556	2963	3324	2545		0.690165	0.996391	1.19304		0.0486927	0.0688271	0.078409
Tb927.11.8940	1963	1807	1621	2445	1482	3027	5784	4301	4040		3329	3357	2974	5101	4379	4061	9105	2875	6628		1.20971	1.3655	1.7152		1.00137	1.29893	1.73332
Tb927.11.9190	1077	2739	1941	2107	1215	4140	515	568	488		1826	5088	3562	4396	3590	5554	1458	2654	1551		0.705582	1.23414	3.04162		0.111091	0.14263	0.209192
Tb927.11.9270	189	567	412	495	409	780	1377	1418	942		321	1053	756	1033	1208	1046	1175	1266	1251		0.981007	1.3836	3.76324		1.13481	1.55215	1.8151
Tb927.11.9290	1189	1686	1033	877	368	1048	1513	899	1202		2016	3132	1895	1830	1087	1406	1517	1063	1968		0.448914	0.584291	0.965699		0.649727	1.08108	1.69365
Tb927.2.1820	2403	2867	2218	1488	972	2690	424	200	505		4075	5326	4070	3104	2872	3609	3099	1727	1297		0.539241	0.705651	0.886732		0.0734275	0.166237	0.222493
Tb927.2.2120	5272	3710	3405	3117	1658	4902	6541	5493	5092		8940	6892	6248	6503	4899	6577	13757	9003	10334		0.547987	0.784091	1.05266		0.978866	1.21028	1.62482
Tb927.2.2260	828	1028	1031	1032	642	2197	1944	1258	2822		1404	1910	1892	2153	1897	2948	2362	3366	1909		0.993194	1.35114	2.09972		0.56445	1.09893	1.88086
Tb927.2.2430	1171	1344	1185	1085	863	2305	281	487	1230		1986	2497	2174	2264	2550	3092	1892	1157	2805		0.906688	1.17295	1.5569		0.110608	0.252549	0.686837
Tb927.2.2720	1475	1634	1450	1491	1097	1251	2745	2037	2216		2501	3035	2661	3111	3241	1678	4130	3011	2269		0.552883	1.06787	1.29588		0.831225	1.03085	1.99106
Tb927.2.4200	4425	3618	4104	2785	2218	3201	8082	7280	7256		7504	6721	7530	5810	6553	4295	6309	8767	9119		0.570385	0.774254	0.975004		1.39997	1.65714	2.2901
Tb927.2.4510	5533	5228	4591	3818	2179	6445	307	82	149		9383	9711	8424	7965	6438	8647	199	311	430		0.66296	0.848876	1.02647		0.0124899	0.0236033	0.0580926
Tb927.3.1570	4338	3952	2949	3301	1610	3146	7908	6595	5521		7356	7341	5411	6887	4757	4221	12454	9125	9037		0.573817	0.780078	1.27278		1.01365	1.65387	2.28003
Tb927.3.1610	5288	3747	4785	3799	1887	3942	9527	7543	4771		8967	6960	8780	7925	5575	5289	10280	7633	10661		0.602078	0.759914	1.13865		0.761136	1.46297	2.1921
Tb927.3.1850	4420	4448	5416	4010	2112	6300	11203	7298	7358		7496	8263	9938	8366	6240	8452	8244	11147	8625		0.627893	0.850473	1.12753		1.10069	1.49087	2.18494
Tb927.3.2440	5077	5135	3820	3272	3229	4476	110	1043	886		8610	9539	7009	6826	9540	6005	1904	3797	5925		0.629521	0.856756	1.10801		0.0140461	0.144549	0.229642
Tb927.3.2690	5185	6853	4978	5021	2926	11365	9677	9602	12627		8793	12730	9134	10475	8645	15248	15457	15144	13651		0.679104	1.14681	1.73411		0.772364	1.21232	1.84673
Tb927.3.3080	4526	2693	4371	2910	2485	5573	8301	7669	5659		7675	5002	8020	6071	7342	7477	9045	9385	9234		0.756983	0.956612	1.46781		0.956935	1.35656	1.67073
Tb927.3.3190	9908	6672	8134	7899	5381	11070	20904	20666	19359		16802	12394	14925	16479	15899	14852	26852	14845	22480		0.883942	1.06526	1.32959		1.48534	1.64806	1.84029
Tb927.3.3920	3085	2500	2752	2501	1121	4498	2291	3753	2273		5232	4644	5050	5218	3312	6035	1864	4396	4451		0.633028	1.03327	1.29953		0.461972	0.822535	1.49879
Tb927.3.4560	1870	1471	1360	1221	528	732	841	1012	686		3171	2733	2495	2547	1560	982	2103	1720	1448		0.309681	0.570801	1.02084		0.3404	0.65641	1.36253
Tb927.3.4670	1744	2317	1953	2632	1714	3904	5256	4516	5370		2958	4304	3584	5491	5064	5238	6500	10981	5226		1.17658	1.4615	1.85632		1.08778	1.22127	1.34084
Tb927.3.4860	768	1220	156	414	196	22	252	358	251		1302	2266	286	864	579	30	1004	574	552		0.0132392	0.381289	3.02098		0.355324	0.547496	15.7667
Tb927.3.5400	4245	3339	4392	3693	2438	6737	365	592	548		7199	6202	8059	7704	7203	9039	1450	1987	2019		0.893783	1.1216	1.45743		0.0491205	0.0866246	0.108705
Tb927.3.5650	9358	7938	5443	6312	4547	9701	15677	12750	18300		15869	14746	9987	13168	13435	13015	21969	18107	19502		0.820152	0.892988	1.31851		1.25515	1.44889	1.77779
Tb927.3.690	9011	8772	7632	5392	4134	8043	194	217	208		15281	16295	14004	11249	12214	10791	1219	1759	1840		0.662228	0.749555	0.872179		0.0193221	0.0233799	0.0265962
Tb927.4.1700	1583	2216	2309	1806	815	1960	5449	3386	3119		2684	4116	4237	3768	2408	2630	3883	4950	3100		0.568327	0.889308	1.40387		1.04671	1.70266	2.75374
Tb927.4.2460	8017	8930	7521	7654	5198	7553	10998	15670	12781		13595	16588	13800	15968	15358	10133	24435	18872	21862		0.610863	0.962624	1.17455		0.838239	1.29785	2.0452
Tb927.4.2500	1310	522	449	702	476	1381	2235	1179	1981		2222	970	824	1465	1406	1853	2282	2285	1406		0.659316	1.51031	2.24879		0.841338	1.46789	1.85666
Tb927.4.3420	1563	566	1137	1204	810	1941	269	923	1425		2651	1051	2086	2512	2393	2604	1613	3075	1309		0.902678	1.20422	2.47764		0.125576	0.486067	0.75303
Tb927.4.3770	2580	2530	3059	1693	1717	3141	4640	7238	4357		4375	4700	5613	3532	5073	4214	9089	8991	8929		0.629254	0.896596	1.15954		1.08595	1.55974	2.71036
Tb927.4.4590	2350	2213	1812	1720	1091	3514	4681	2806	5254		3985	4111	3325	3588	3223	4715	4497	7025	4079		0.783994	0.969323	1.41805		0.787063	1.40891	2.06112
Tb927.4.5180/8.7220	556	663	1051	888	713	647	15	20	26		943	1232	1928	1853	2107	868	28	69	59		0.450207	1.09284	2.23436		0.00854295	0.0156621	0.0380184
Tb927.4.5310	2190	1191	1911	1671	1586	1937	222	28	82		3714	2212	3506	3486	4686	2599	211	205	267		0.699785	1.17495	2.11844		0.00789586	0.0298336	0.103886
Tb927.4.5390/8.6930	2548	4391	5228	3559	4138	9301	10192	8493	11622		4321	8157	9593	7425	12226	12479	8479	12355	12083		0.774002	1.49884	2.88799		0.900072	1.17758	1.97912
Tb927.4.800	4349	5185	4759	3688	3296	4551	8656	7254	7415		7375	9632	8732	7694	9738	6106	8977	10552	8308		0.633929	0.881127	1.32041		0.962723	1.24695	1.72519
Tb927.4.840	5284	5753	5576	4813	3147	4948	6414	7428	8764		8961	10687	10231	10041	9298	6638	15967	12823	10413		0.621128	0.908807	1.12052		0.777413	1.10358	1.66933
Tb927.5.2820	2722	3951	3671	3760	2018	4521	6687	5803	6442		4616	7339	6736	7844	5962	6066	5835	6792	6451		0.812372	1.06881	1.69931		0.978455	1.28732	1.36615
Tb927.5.3150	8399	3774	5364	3843	2681	10550	9061	9535	9383		14243	7011	9842	8017	7921	14154	9081	12728	8298		0.556133	0.993751	2.01883		0.83673	1.39212	1.5921
Tb927.5.3160	2573	2025	2654	1734	684	4204	5925	4226	6242		4363	3762	4870	3617	2021	5640	4433	6218	5182		0.41499	0.829017	1.4992		0.990957	1.99364	3.905
Tb927.5.3320	1573	649	1252	898	701	1564	2420	2478	3255		2668	1206	2297	1873	2071	2098	2764	3015	2051		0.702024	0.901611	1.73964		1.40372	1.58233	2.19754
Tb927.5.3420	5015	8876	6675	5990	3637	12633	13295	11451	13233		8505	16488	12248	12496	10746	16949	15712	19197	13310		0.651747	1.02796	1.99283		0.893563	1.29481	1.55704
Tb927.5.4430	4594	7072	5405	4804	3049	5145	7583	8322	6322		7791	13137	9918	10022	9009	6903	9634	9139	8520		0.525462	0.886022	1.28636		0.797545	1.09818	1.59438
Tb927.5.790/5.800	2949	1283	1610	1395	1099	1046	19	17	19		5001	2383	2954	2910	3247	1403	44	48	80		0.280544	0.64927	1.36257		0.00677549	0.00790378	0.0171062
Tb927.6.1780	2754	5217	3271	4538	2659	4455	7477	7104	7427		4670	9691	6002	9467	7856	5977	7225	10404	9131		0.616758	1.27987	2.02719		0.961234	1.19539	1.57186
Tb927.6.2030	77	702	695	208	348	213	481	399	214		131	1304	1275	434	1028	286	1541	408	1797		0.219325	0.788344	7.84733		0.263619	0.947552	2.04545
Tb927.6.2250	3889	3034	4321	3419	2870	6767	7304	8544	9040		6595	5636	7929	7133	8480	9079	10017	8334	10009		0.899609	1.26561	1.61089		1.04823	1.25895	1.60241
Tb927.6.2450	4733	3060	2890	3891	1731	5490	7135	4813	9765		8026	5684	5303	8117	5114	7366	8045	6939	4973		0.637179	1.01134	1.53064		0.784157	1.24462	2.41435
Tb927.6.2840	6898	6655	4250	4471	2826	6453	137	202	350		11698	12362	7798	9327	8350	8658	844	1130	1191		0.675457	0.75449	1.19608		0.017905	0.0308385	0.0530539
Tb927.6.2980	3349	4743	3749	2729	1739	5199	6992	5641	5717		5679	8811	6879	5693	5138	6975	8734	10905	5866		0.583135	0.827591	1.22821		1.03627	1.31056	1.49464
Tb927.6.3110	2078	3278	2602	2332	1795	3540	1781	1849	1164		3524	6089	4774	4865	5304	4749	2477	4659	3346		0.779931	1.01906	1.50511		0.277526	0.445427	0.514845
Tb927.6.3430	3933	2722	2622	2444	1372	4755	6469	3354	3292		6670	5056	4811	5099	4054	6380	6627	7977	6858		0.607796	0.956522	1.32613		0.652351	1.02664	1.94203
Tb927.6.4970	905	1461	1452	986	611	1010	252	106	159		1535	2714	2664	2057	1805	1355	56	574	500		0.499263	0.757922	1.34007		0.0680603	0.111357	0.226568
Tb927.6.5100	4140	4328	2924	3903	2381	4630	3920	2929	3370		7021	8040	5365	8142	7035	6212	5449	4519	6836		0.772637	1.01269	1.51761		0.475804	0.605686	0.76803
Tb927.7.1900	4307	3711	5091	3045	2371	7517	9714	7424	8283		7304	6894	9341	6352	7005	10085	9312	7815	8770		0.680013	0.959064	1.46287		0.973624	1.49507	1.86115
Tb927.7.2420	2932	2629	3287	3337	2322	4893	7058	7275	6292		4972	4884	6031	6962	6861	6565	7994	7984	9984		1.08854	1.34419	1.42547		1.14263	1.252	1.46565
Tb927.7.2750	1140	2054	2127	1898	955	2562	505	868	307		1933	3815	3903	3960	2822	3437	677	915	802		0.723034	1.0146	2.04863		0.112516	0.178935	0.406804
Tb927.7.3190	3601	2872	3607	2600	1462	3331	7660	5446	6186		6107	5335	6618	5424	4320	4469	6030	9058	7006		0.652765	0.809747	1.01668		1.32799	1.71866	2.15787
Tb927.7.3210	3939	3546	4828	3725	1520	3861	2002	1205	1126		6680	6587	8859	7771	4491	5180	1756	4194	3057		0.506942	0.775449	1.17975		0.183245	0.313473	0.542418
Tb927.7.3650	781	284	1297	1431	676	697	1391	1827	698		1324	528	2380	2985	1997	935	2007	1708	1507		0.392857	1.50831	5.65341		0.295812	0.847772	2.58396
Tb927.7.3880	2132	4551	2053	2389	2181	2771	97	482	700		3615	8454	3767	4984	6444	3718	1422	1999	1903		0.439792	1.02849	1.78257		0.0183116	0.127809	0.238031
Tb927.7.4090	2979	2605	2805	1913	1428	4908	4495	3385	2506		5052	4839	5147	3991	4219	6585	3784	8138	7456		0.775403	0.835115	1.36082		0.674913	0.830676	1.37058
Tb927.7.5770	1126	2837	1364	2126	1273	2934	1071	912	179		1909	5270	2503	4435	3761	3936	2123	1487	2198		0.713662	1.57251	2.32321		0.0509583	0.293799	0.34645
Tb927.7.6220	476	1067	681	1523	1015	2237	277	243	320		807	1982	1250	3177	2999	3001	1940	2506	1689		1.51312	2.4008	3.9368		0.101039	0.112296	0.135045
Tb927.7.6680	45	315	25	187	125	443	385	156	404		76	585	46	390	369	594	1549	274	228		0.630769	5.13158	12.913		0.346801	0.860269	1.38482
Tb927.7.7360	4464	2348	4111	4173	2961	6923	206	519	491		7570	4362	7543	8706	8749	9288	1024	973	961		1.15007	1.22695	2.1293		0.0270241	0.0709795	0.078409
Tb927.7.960	3983	3276	4650	4369	3192	6455	4407	3697	5286		6754	6085	8532	9115	9431	8660	5301	6847	5489		1.015	1.34957	1.54988		0.518397	0.588371	0.771709
Tb927.8.1100	305	739	811	441	772	492	103	590	715		517	1373	1488	920	2281	660	717	431	322		0.443548	1.2766	4.41199		0.0548005	0.396317	1.3697
Tb927.8.1670	2840	3167	3490	3714	2365	3634	7433	7352	7044		4816	5883	6404	7748	6988	4876	6938	7363	9367		0.761399	1.18783	1.45494		1.14946	1.2945	1.99405
Tb927.8.1780	573	347	851	445	170	1208	1350	1138	1954		972	645	1561	928	502	1621	1744	1150	1243		0.321589	0.954733	2.51318		0.928439	1.77047	4.92231
Tb927.8.3550	1901	1217	1884	1371	903	1566	5101	2606	1548		3224	2261	3457	2860	2668	2101	5162	4101	2842		0.607752	0.827543	1.26493		0.684266	1.29198	2.95478
Tb927.8.3770	1108	1593	1379	1435	647	1785	2896	3219	2014		1879	2959	2530	2994	1912	2395	3015	3410	4042		0.646164	1.01183	1.5934		0.850367	1.42184	2.22646
Tb927.8.4000	3450	4625	2721	3716	1089	3598	7982	5258	4509		5851	8591	4993	7752	3218	4827	6257	8099	6639		0.374578	0.824987	1.55257		0.735423	1.44065	3.01865
Tb927.8.4260	2673	2568	2397	2429	1911	2930	6278	4905	5963		4533	4770	4398	5067	5646	3931	7536	7949	8480		0.824109	1.1178	1.28377		1.14896	1.48786	1.94353
Tb927.8.5390	4596	5128	6994	5502	2871	6232	15148	11730	11204		7794	9526	12833	11478	8483	8361	14928	12064	13861		0.651523	0.894413	1.47267		1.23419	1.69429	2.20488
Tb927.8.5500	2969	3554	2429	3210	2115	4585	5678	4996	4803		5035	6602	4457	6697	6249	6151	6564	7596	6815		0.931687	1.24111	1.50258		0.906824	1.03181	1.12339
Tb927.8.5730	201	359	289	275	151	607	13	6	7		341	667	530	574	446	814	20	35	6		0.668666	1.22039	2.3871		0.00982801	0.0179372	0.0358744
Tb927.8.5950	354	560	299	193	90	331	498	783	1526		600	1040	549	403	266	444	617	228	620		0.255769	0.484517	0.808743		1.36486	2.57072	4.84823
Tb927.8.6490	3434	2845	2547	1528	1758	3640	3876	4693	4476		5823	5285	4673	3188	5194	4884	5731	4173	5091		0.547484	0.89198	1.11149		0.908163	1.19503	1.94699
Tb927.8.7110	2664	1262	2145	2399	1321	3163	5328	6818	4641		4518	2344	3936	5005	3903	4244	5130	4579	6284		0.863878	1.10779	2.13524		1.17243	1.5278	2.31027
Tb927.8.870	2899	1647	2139	1769	1331	3088	4312	4150	3733		4916	3059	3925	3690	3933	4143	3720	3576	4429		0.75061	1.00204	1.35436		1.13927	1.32489	1.48753
Tb927.9.10040	13885	8600	8923	9288	6863	10551	17921	14598	8702		23546	15975	16373	19377	20277	14156	33894	16239	17965		0.601206	0.886135	1.2693		0.542635	0.996387	1.54069
Tb927.9.10920	3476	2510	2963	3016	1774	3444	91	51	396		5895	4663	5437	6292	5241	4621	251	380	196		0.783885	0.990993	1.34935		0.0106484	0.0211792	0.108418
Tb927.9.11100/9.11030	1327	2566	1614	1361	677	1475	63	63	498		2250	4767	2962	2839	2000	1979	370	334	490		0.415146	0.675219	1.26178		0.0271222	0.0415	0.318343
Tb927.9.12400	499	390	150	153	48	269	846	772	675		846	724	275	319	142	361	303	770	173		0.167849	0.440608	1.31273		2.36288	3.20063	7.25352
Tb927.9.12880	1377	1776	1068	511	644	2050	131	71	42		2335	3299	1960	1066	1903	2750	239	228	48		0.323128	0.814989	1.40306		0.0192727	0.0497186	0.149156
Tb927.9.14430	996	707	598	261	709	623	82	12	18		1689	1313	1097	544	2095	836	251	316	264		0.322084	0.63671	1.90975		0.00763723	0.0294118	0.183824
Tb927.9.1500	5208	5446	4632	6992	5959	9006	14414	15788	15179		8832	10116	8499	14587	17607	12083	16867	14358	16600		1.19444	1.65161	2.07166		0.996308	1.31569	1.72813
Tb927.9.1670	2531	1837	1578	3211	1547	2739	72	170	538		4292	3412	2895	6699	4571	3675	705	482	598		0.856244	1.33968	2.31399		0.0131363	0.0492234	0.185034
Tb927.9.2140	3500	3040	2928	1465	1081	1452	3100	2714	1996		5935	5647	5373	3056	3194	1948	6201	4440	3368		0.328222	0.538163	0.594454		0.790232	1.18128	1.93686
Tb927.9.2350	3155	2536	2631	1984	956	3254	5060	4857	5071		5350	4711	4828	4139	2825	4366	3967	6119	6301		0.528037	0.816075	0.926767		1.41044	1.54917	2.27398
Tb927.9.3120	630	185	426	413	168	1148	2115	599	473		1068	344	782	862	496	1540	331	592	1647		0.464419	1.44186	4.47674		0.388312	1.20565	5.18952
Tb927.9.4910	4066	3400	4023	3211	2191	5163	11371	9591	14719		6895	6316	7382	6699	6474	6927	10300	9448	12513		0.876998	0.971574	1.09674		1.83124	2.06583	2.87458
Tb927.9.6560	1751	2369	1369	1117	546	494	62	40	51		2969	4401	2512	2330	1613	663	72	344	126		0.150648	0.529425	0.927548		0.0227468	0.0396776	0.113122
Tb927.9.9320	3491	4123	3716	2472	2393	6785	8144	7104	8681		5920	7659	6818	5157	7070	9103	8041	10665	8195		0.673325	1.03696	1.53767		1.03208	1.40184	2.12837

## Sheet: 120h
	Time 0 (RAW)			Tet- (RAW)			Tet+ (RAW)				Time 0 (NORM)			Tet- (NORM)			Tet+ (NORM)				Tet-/Input (120h)				Tet+/Tet- (120h)
Gene ID	Input 1	Input 2	Input 3	Tet- 1 (120h)	Tet- 2 (120h)	Tet- 3 (120h)	Tet+ 1 (120h)	Tet+ 2 (120h)	Tet+ 3 (120h)		Input 1	Input 2	Input 3	Tet- 1 (120h)	Tet- 2 (120h)	Tet- 3 (120h)	Tet+ 1 (120h)	Tet+ 2 (120h)	Tet+ 3 (120h)		0.025	Median	0.975		0.025	Median	0.975
Tb927.11.12310	-1	-1	-1	-1	-1	-1	-1	-1	-1		#N/A	#N/A	#N/A	#N/A	#N/A	#N/A	#N/A	#N/A	#N/A		#N/A	#N/A	#N/A		#N/A	#N/A	#N/A
Tb927.11.7160	-1	-1	-1	-1	-1	-1	-1	-1	-1		#N/A	#N/A	#N/A	#N/A	#N/A	#N/A	#N/A	#N/A	#N/A		#N/A	#N/A	#N/A		#N/A	#N/A	#N/A
Tb927.3.5180	-1	-1	-1	-1	-1	-1	-1	-1	-1		#N/A	#N/A	#N/A	#N/A	#N/A	#N/A	#N/A	#N/A	#N/A		#N/A	#N/A	#N/A		#N/A	#N/A	#N/A
Tb927.9.2240	-1	-1	-1	-1	-1	-1	-1	-1	-1		#N/A	#N/A	#N/A	#N/A	#N/A	#N/A	#N/A	#N/A	#N/A		#N/A	#N/A	#N/A		#N/A	#N/A	#N/A
Tb927.10.14300	6112	5752	4977	7757	6833	1551	2198	2768	1183		10365	10685	9132	9651	8146	6636	5002	2754	2506		0.621058	0.785914	1.05683		0.1977	0.287523	0.44786
Tb927.11.10520	3462	2499	3242	4454	3177	987	170	607	102		5871	4642	5949	5541	3787	4223	370	557	1444		0.636578	0.815812	1.19367		0.02671	0.0426237	0.172168
Tb927.11.15010	4884	4265	6443	20158	23321	5968	38719	26003	21989		8282	7923	11822	25079	27802	25535	23749	26332	32582		2.12138	3.08319	3.50902		1.00414	1.31631	1.54903
Tb927.2.5230	8659	6096	7319	8400	11204	2049	21232	20048	9603		14684	11324	13430	10451	13357	8767	18161	18401	18280		0.597044	0.778183	1.17953		1.2702	1.76356	2.45512
Tb927.3.1630	3531	4003	7190	20450	19358	6799	46151	28057	28353		5988	7436	13193	25443	23078	29090	33892	27377	35258		1.74926	3.4216	4.85805		1.03548	1.57462	2.17051
Tb927.3.2060	1653	1548	1116	2445	2669	238	3982	2734	1647		2803	2876	2048	3042	3182	1018	1812	2976	2621		0.353964	1.08527	1.55371		0.914519	1.08642	3.39587
Tb927.5.1650	3032	1670	1229	1807	1997	550	5644	4153	2620		5142	3102	2255	2248	2381	2353	4039	4084	4449		0.437184	0.758543	1.05588		1.89503	1.98354	2.17972
Tb927.7.5220	4499	4246	5696	7794	8732	2155	11251	9067	7291		7629	7887	10452	9697	10410	9220	10615	7219	14494		0.882128	1.20855	1.36453		0.935062	1.05575	1.39707
Tb927.7.6310	890	2066	1652	979	1219	269	26	54	12		1509	3838	3031	1218	1453	1151	105	15	37		0.299896	0.401848	0.962889		0.0144529	0.0188834	0.050391
Tb927.8.1690/8.1690	3447	2376	2295	3826	3560	712	3726	2557	1457		5845	4414	4211	4760	4244	3046	2439	2575	1929		0.521129	0.814371	1.13037		0.540756	0.679622	0.901182
Tb927.8.6810	5210	5481	6582	6047	5683	1611	12909	13550	5435		8835	10181	12077	7523	6775	6893	12476	12505	10348		0.560984	0.677045	0.8515		1.27635	1.62571	2.14716
Tb927.10.14770	4017	5399	7182	8361	10189	5421	492	1180	882		6812	10029	13178	10402	12147	23194	2171	2505	2760		0.789346	1.52701	3.40487		0.0184099	0.0671725	0.149779
Tb927.10.3900	5698	4197	4761	3629	3987	1371	1537	471	249		9663	7796	8736	4515	4753	5866	1772	1510	1663		0.467246	0.579143	0.752437		0.0750085	0.106459	0.29546
Tb927.10.3340	6293	3580	6263	7593	6186	2124	10612	9316	5006		10672	6650	11492	9447	7375	9088	11559	10689	9987		0.641751	0.851574	1.4206		0.93617	1.05875	1.3562
Tb927.3.3290	2751	3118	3726	5917	3963	1154	2813	1746	1979		4665	5792	6837	7362	4725	4937	5276	4506	3571		0.7221	1.01286	1.57814		0.254686	0.474871	0.739894
Tb927.4.420	5634	6805	7303	7964	8800	2435	288	661	177		9554	12641	13400	9908	10491	10418	497	1173	546		0.739403	0.824144	1.09807		0.0238299	0.0300442	0.0716593
Tb927.4.4970	3118	3081	3542	6266	8467	970	7014	8864	5102		5288	5723	6499	7796	10094	4150	9428	7625	6585		0.63856	1.36222	1.90885		0.60323	1.15623	2.29301
Tb927.6.4220	5094	6672	5582	6904	6334	2276	9132	9567	5690		8638	12394	10242	8590	7551	9738	8896	11493	11006		0.609246	0.838703	1.12734		0.814028	1.05473	1.36022
Tb927.7.3580	2323	3009	2659	3780	3351	1312	1465	1336	2405		3939	5589	4879	4703	3995	5613	2733	3183	2740		0.714797	1.00429	1.42498		0.226617	0.318398	1.06358
Tb927.9.1570	3581	3028	3296	4009	3694	618	4937	5181	2526		6073	5625	6048	4988	4404	2644	5447	7803	3232		0.43537	0.728175	0.886756		0.859262	1.11508	2.10363
Tb11.01.2900	8510	7056	9406	25944	23250	9184	45180	33996	20613		14431	13107	17259	32278	27718	39294	28181	36939	33170		1.606	2.23671	2.99794		0.926783	1.13074	1.41497
Tb927.1.1000	5907	4288	4853	4910	4592	2040	15535	8465	4799		10017	7965	8905	6109	5474	8728	9339	11584	8743		0.546471	0.687257	1.09579		0.971357	1.54514	2.20756
Tb927.1.1530	686	377	390	776	636	390	540	824	120		1163	700	716	965	758	1669	321	731	948		0.651763	1.34777	2.38429		0.127022	0.48601	1.16755
Tb927.1.1930	1883	2550	2488	4860	2832	1052	1055	1127	449		3193	4737	4565	6047	3376	4501	1401	1180	1608		0.712687	1.05731	1.89383		0.131139	0.20351	0.358412
Tb927.1.3130	4663	2456	2428	3934	3224	1240	6510	6483	4060		7908	4562	4455	4894	3844	5305	6478	7929	6356		0.48609	0.862851	1.1908		1.06522	1.42215	1.86602
Tb927.10.10350	2674	3207	3315	2928	1481	181	2135	1569	768		4535	5957	6083	3643	1766	774	3548	2701	1041		0.12724	0.296458	0.803308		0.460012	0.953567	2.39406
Tb927.10.1070	6078	4008	3993	7799	8891	1713	1254	839	103		10307	7445	7327	9703	10599	7329	180	578	597		0.71107	1.02833	1.44657		0.0171714	0.0928579	0.148588
Tb927.10.10870	1832	1135	1711	2816	3551	1241	2087	1991	1215		3107	2108	3140	3503	4233	5310	3128	3607	4172		1.11561	1.66176	2.51898		0.341243	0.505079	0.612903
Tb927.10.11940	2897	2428	2048	3507	1861	622	7504	6097	2850		4913	4510	3758	4363	2219	2661	6148	6380	4516		0.451659	0.590474	1.16099		1.15402	2.26904	2.94998
Tb927.10.12040	3514	3870	2847	3540	4440	1513	10064	8301	2509		5959	7189	5224	4404	5293	6473	8487	10889	7861		0.612603	0.888236	1.23909		0.684845	1.3768	2.02361
Tb927.10.13010	2175	3138	2115	4973	4478	2300	5582	5484	3540		3688	5829	3881	6187	5338	9841	5839	8004	5616		0.915766	1.59418	2.53569		0.49243	0.907831	1.1716
Tb927.10.13480/10.13490	3037	2110	3096	3083	4086	811	6810	8105	2850		5150	3920	5681	3836	4871	3470	4451	5281	5404		0.610808	0.857419	1.2426		1.20921	1.54119	2.50778
Tb927.10.13780	2171	3437	4007	5479	4476	951	141	138	71		3682	6385	7352	6817	5336	4069	150	102	125		0.553455	0.927231	1.85144		0.0178964	0.0234258	0.0363726
Tb927.10.1380	4987	2831	3673	4357	3751	1363	9531	7990	4769		8457	5259	6740	5421	4472	5832	7511	10686	9753		0.528793	0.804303	1.0308		1.41872	1.55414	1.91816
Tb927.10.14420	1703	1880	2883	3048	3222	782	1565	3486	1807		2888	3492	5290	3792	3841	3346	2242	2328	3654		0.632514	1.08591	1.32999		0.353814	0.841772	1.11865
Tb927.10.14780	635	318	96	168	194	261	621	529	79		1077	591	176	209	231	1117	1053	518	339		0.194058	1.03714	6.34659		0.125336	0.669856	2.7177
Tb927.10.14800	4883	4808	4504	8133	9880	2042	18515	13563	7460		8281	8931	8264	10119	11779	8737	11456	11248	15324		0.978278	1.22195	1.42534		1.11894	1.43898	1.83965
Tb927.10.15020	1889	1652	1847	2743	3095	615	7187	4586	3130		3203	3069	3389	3413	3690	2631	5906	4235	4936		0.776335	1.06556	1.20235		1.33442	1.69079	2.37134
Tb927.10.15300	1847	1486	1225	1782	1938	627	436	115	207		3132	2760	2248	2217	2310	2683	1286	108	171		0.707854	0.856641	1.19351		0.0458442	0.140887	0.170501
Tb927.10.15880	16082	8334	9775	12850	14416	2718	30691	26272	11535		27272	15481	17936	15987	17186	11629	24776	28255	23394		0.426408	0.751179	1.11014		1.18579	1.66654	2.42549
Tb927.10.16030	4310	3651	2299	3280	1300	1110	2610	4048	841		7309	6782	4218	4081	1550	4749	4055	3826	3490		0.212067	0.60174	1.12589		0.312908	0.91514	2.80387
Tb927.10.16160	13544	7972	11279	13627	15922	3371	30177	25665	13718		22968	14809	20696	16954	18982	14423	23279	23674	25796		0.627961	0.826454	1.28179		1.27679	1.54512	1.91042
Tb927.10.1910	509	206	244	170	318	120	749	692	570		863	383	448	212	379	513	1195	1685	427		0.245655	0.594438	1.33943		1.26706	1.96296	4.75
Tb927.10.1940	3373	4806	3447	5918	6020	1449	5671	5157	2392		5720	8928	6325	7363	7177	6200	6678	6401	6957		0.694444	1.08392	1.25472		0.573951	0.685941	0.893065
Tb927.10.2040	1705	749	571	411	1471	257	33	47	23		2891	1391	1048	511	1754	1100	288	648	408		0.367362	0.60671	1.67366		0.0165336	0.0372727	0.0978474
Tb927.10.2390	2654	2952	1920	3664	4604	1212	12091	9151	5476		4501	5484	3523	4559	5489	5186	8357	7725	7239		0.831327	1.15219	1.55805		1.76243	1.91219	2.30226
Tb927.10.3230	4623	4866	5356	7553	7842	2754	13793	12017	9150		7840	9039	9828	9397	9349	11783	16419	14225	17489		0.951262	1.19247	1.30856		1.01621	1.37189	1.72906
Tb927.10.350	8162	6895	6044	5337	6635	2043	15056	11966	4606		13841	12808	11090	6640	7910	8741	13246	19292	10561		0.479734	0.617583	0.788188		0.9309	1.49525	1.96837
Tb927.10.460	5624	2722	2861	4537	5153	1573	8606	8285	6052		9537	5056	5250	5645	6143	6730	6669	5375	12335		0.591905	1.1165	1.33109		1.21618	1.44799	1.89407
Tb927.10.4940	2563	2308	2382	4409	6764	1762	161	124	180		4346	4287	4371	5485	8064	7539	133	77	166		1.25486	1.7347	1.88104		0.0164931	0.0242479	0.0579763
Tb927.10.4990	3661	3370	2489	2908	4767	1111	141	259	51		6208	6260	4567	3618	5683	4753	112	58	110		0.577955	0.792205	1.24436		0.0158367	0.025668	0.076838
Tb927.10.5140	1560	1428	1543	1087	1764	241	42	50	21		2645	2653	2831	1352	2103	1031	54	24	52		0.364182	0.509612	0.795085		0.0171184	0.0273669	0.0399408
Tb927.10.5270	1612	779	637	489	792	315	41	674	120		2734	1447	1169	608	944	1348	1008	783	683		0.222385	0.520103	1.15312		0.0267062	0.224576	1.19079
Tb927.10.5310	1649	1341	1316	2042	2848	260	4082	1950	2497		2796	2491	2415	2541	3395	1112	3406	3255	3925		0.397711	1.02007	1.4058		0.616789	1.39473	3.96673
Tb927.10.5950/927.10.5940	4916	4727	5098	13854	18572	3945	15770	20734	14810		8337	8781	9354	17236	22141	16879	13617	21945	25686		1.80447	2.02459	2.65575		0.61831	1.18174	1.55015
Tb927.10.7780	1134	2809	1947	3837	2983	1137	189	628	143		1923	5218	3573	4774	3556	4865	229	1149	286		0.681487	1.33613	2.5299		0.0337102	0.0529954	0.189539
Tb927.10.8420	3033	3424	2998	3923	4797	732	193	184	114		5143	6360	5501	4881	5719	3132	745	148	279		0.492453	0.887293	1.112		0.0293758	0.0405655	0.0641762
Tb927.10.8730	4390	4304	5242	6455	5001	1260	10079	7728	3613		7445	7995	9619	8031	5962	5391	8689	7052	5792		0.560453	0.745716	1.07871		0.794795	1.18401	1.62289
Tb927.10.9600	1750	1119	1261	1427	1965	523	4889	1897	2218		2968	2079	2314	1775	2343	2238	2600	2619	2865		0.598046	0.853776	1.12698		0.869398	1.75112	2.39099
Tb927.10.9900	4633	4153	5924	5920	5185	1127	10882	9440	3567		7857	7715	10870	7365	6181	4822	9523	6242	8656		0.443606	0.677553	0.954634		0.855669	1.3761	2.10182
Tb927.11.1180	4090	2804	3394	3402	3712	1423	1683	1640	413		6936	5209	6228	4233	4425	6088	1295	1181	818		0.610294	0.812632	1.16875		0.163845	0.289258	0.416017
Tb927.11.12410	1570	576	463	503	219	6	6	9	5		2662	1070	850	626	261	26	11	12	16		0.00976709	0.235162	0.736471		0.00798722	0.0344828	0.384615
Tb927.11.12420	3829	1988	1966	2414	3150	727	1265	913	673		6493	3693	3607	3003	3755	3111	2079	2953	1247		0.462498	0.832548	1.04103		0.260985	0.32634	0.382192
Tb927.11.14070	287	457	479	913	633	98	33	310	157		487	849	879	1136	755	419	90	964	150		0.476678	0.889282	2.33265		0.0255282	0.293134	0.794749
Tb927.11.14270	903	913	1009	1711	1091	444	1134	3137	1739		1531	1696	1851	2129	1301	1900	2806	2902	2610		0.702863	1.12028	1.25531		0.462189	1.58196	2.58878
Tb927.11.14500	1139	2266	1508	2710	2724	773	1376	2262	1811		1932	4209	2767	3372	3247	3307	1538	2874	4110		0.771442	1.19516	1.74534		0.354093	0.734503	0.985217
Tb927.11.14680	4010	1950	4256	7701	5103	1939	744	357	244		6800	3622	7809	9581	6084	8296	549	418	446		0.779101	1.22692	2.64522		0.039975	0.062952	0.10618
Tb927.11.16790	2907	3231	3776	4951	4608	922	993	1911	530		4930	6002	6929	6160	5493	3945	3395	1207	1596		0.569346	0.889017	1.24949		0.151648	0.218504	0.520152
Tb927.11.2040	249	284	174	213	319	7	16	10	11		422	528	319	265	380	30	22	12	10		0.0568182	0.627962	1.19122		0.0289474	0.0528302	0.633333
Tb927.11.3140	1345	1382	1433	2143	497	326	1232	533	538		2281	2567	2629	2666	593	1395	443	776	960		0.225561	0.543436	1.16879		0.214554	0.681004	1.8027
Tb927.11.4470	1632	2058	724	1806	2001	401	108	216	42		2768	3823	1328	2247	2386	1716	884	657	627		0.448862	0.811777	1.79669		0.0328848	0.0431235	0.135198
Tb927.11.4780	2760	3913	3142	2961	4229	1057	8379	6097	4327		4680	7269	5765	3684	5042	4522	8081	6461	6623		0.50681	0.784389	1.07735		1.29829	1.60858	2.07492
Tb927.11.5340	5541	2848	4992	4445	4795	1392	124	218	60		9397	5290	9160	5530	5716	5956	97	374	102		0.588486	0.633819	1.1259		0.0177972	0.0191682	0.0423146
Tb927.11.5860	13	328	540	555	732	253	1140	807	164		22	609	991	690	873	1082	1524	507	865		0.696266	1.4335	49.1818		0.268022	0.914972	1.43478
Tb927.11.6690	4084	3176	2946	7270	9135	1775	15661	11972	7158		6926	5900	5406	9045	10890	7594	14373	9779	14913		1.09645	1.53305	2.01443		1.16125	1.42101	1.79023
Tb927.11.6990	1178	1926	1692	1672	1815	420	2293	2402	1609		1998	3578	3105	2080	2164	1797	2894	3054	2017		0.502236	0.669887	1.08308		0.920055	1.2399	1.58208
Tb927.11.7010	953	998	1560	1632	2081	392	5712	3153	1122		1616	1854	2862	2030	2481	1677	3475	2361	3280		0.585954	1.03775	1.53527		0.798871	1.66749	2.95707
Tb927.11.7210	4862	3128	2762	3695	3101	1141	5797	7304	2935		8245	5811	5068	4597	3697	4882	8069	6883	8526		0.448393	0.729479	0.963299		1.06128	1.3611	2.12118
Tb927.11.790	2815	1838	1883	3534	4427	1075	10948	6847	4462		4774	3414	3455	4397	5278	4599	6832	5083	9867		0.921031	1.28793	1.54599		1.39276	1.71407	2.16147
Tb927.11.8150	556	551	606	420	1329	267	2329	1898	944		943	1024	1112	523	1584	1142	1794	3423	1989		0.470324	1.11523	1.67975		1.05303	1.77058	3.89675
Tb927.11.8170	2909	1625	913	419	600	260	1064	1587	698		4933	3019	1675	521	715	1112	1451	764	903		0.105615	0.236833	0.663881		0.830935	1.72448	2.38322
Tb927.11.8220	3641	2500	2067	2955	2955	197	49	55	31		6174	4644	3793	3676	3523	843	68	29	46		0.13654	0.5954	0.969154		0.0116975	0.0160501	0.0699881
Tb927.11.850	6045	7285	4822	8419	9713	2409	305	635	137		10251	13533	8848	10474	11579	10307	514	799	703		0.76162	1.02175	1.30866		0.0208999	0.0253007	0.0661686
Tb927.11.8940	1963	1807	1621	2719	3845	1508	9942	4652	4073		3329	3357	2974	3383	4584	6452	7039	5688	5108		1.00775	1.37699	2.16947		0.774024	1.4762	2.55129
Tb927.11.9190	1077	2739	1941	2770	4721	800	428	479	188		1826	5088	3562	3446	5628	3423	627	751	617		0.672759	1.10613	3.08215		0.0589908	0.0969909	0.150161
Tb927.11.9270	189	567	412	1017	826	303	2421	1330	1121		321	1053	756	1265	985	1296	1676	1875	1191		0.935423	1.67328	4.03738		1.12818	1.56522	2.13401
Tb927.11.9290	1189	1686	1033	1529	1335	391	792	816	543		2016	3132	1895	1902	1592	1673	1841	1189	1520		0.508301	0.829861	1.00369		0.361725	0.504206	0.602387
Tb927.2.1820	2403	2867	2218	2843	2812	648	496	542	206		4075	5326	4070	3537	3352	2773	516	265	639		0.520653	0.681327	0.869042		0.102912	0.131266	0.209881
Tb927.2.2120	5272	3710	3405	3676	5215	1592	9963	5888	2870		8940	6892	6248	4573	6217	6811	7960	7265	6438		0.511521	0.761857	1.09011		0.744384	1.10868	1.89132
Tb927.2.2260	828	1028	1031	1682	1802	711	2219	2504	1052		1404	1910	1892	2093	2148	3042	2366	1664	3568		1.09581	1.49074	2.16667		0.611111	0.888199	1.28428
Tb927.2.2430	1171	1344	1185	3176	2504	698	75	129	572		1986	2497	2174	3951	2985	2986	342	644	1555		1.19543	1.50302	1.98943		0.0164515	0.0462157	0.33858
Tb927.2.2720	1475	1634	1450	3451	1917	709	1265	1836	1447		2501	3035	2661	4294	2285	3034	3341	2694	2802		0.8587	1.14017	1.71691		0.255706	0.595249	1.1186
Tb927.2.4200	4425	3618	4104	3630	4456	1463	14253	6905	5573		7504	6721	7530	4516	5312	6260	9836	9628	9174		0.599734	0.707889	0.931409		1.18419	1.85354	2.73981
Tb927.2.4510	5533	5228	4591	5885	6008	1977	201	217	132		9383	9711	8424	7322	7162	8459	374	108	188		0.737514	0.85019	1.00415		0.0205698	0.0275446	0.0325328
Tb927.3.1570	4338	3952	2949	5768	5526	1585	12617	8350	4820		7356	7341	5411	7176	6588	6782	9624	8722	6981		0.895595	0.97553	1.32619		1.18659	1.32188	1.66257
Tb927.3.1610	5288	3747	4785	5218	6671	1778	10962	8311	4009		8967	6960	8780	6492	7953	7607	11594	9976	6032		0.723988	0.886919	1.14267		0.890607	1.173	1.4658
Tb927.3.1850	4420	4448	5416	5540	7004	1721	13263	12624	6735		7496	8263	9938	6893	8350	7363	13634	9652	9303		0.6936	0.891081	1.11393		1.3788	1.62311	1.9662
Tb927.3.2440	5077	5135	3820	5025	6774	2109	583	299	197		8610	9539	7009	6252	8076	9024	134	1379	1120		0.655415	0.937979	1.28749		0.0385638	0.0513436	0.0809341
Tb927.3.2690	5185	6853	4978	10842	9460	3104	16097	14267	9569		8793	12730	9134	13489	11278	13281	11777	12699	15965		0.885939	1.28261	1.53406		1.03596	1.23905	1.36165
Tb927.3.3080	4526	2693	4371	6237	5175	1475	11870	6773	4886		7675	5002	8020	7760	6169	6311	10102	10143	7155		0.769202	0.967581	1.55138		0.937113	1.32784	1.67029
Tb927.3.3190	9908	6672	8134	13864	10246	2762	32482	22521	14943		16802	12394	14925	17249	12215	11817	25440	27332	24477		0.703309	0.953445	1.39172		1.40176	2.04612	2.38614
Tb927.3.3920	3085	2500	2752	5350	5780	815	1433	2218	1509		5232	4644	5050	6656	6891	3487	2788	4964	2874		0.666476	1.31709	1.48385		0.180525	0.357722	0.764554
Tb927.3.4560	1870	1471	1360	1362	1068	454	392	457	294		3171	2733	2495	1695	1273	1942	1024	1338	867		0.401451	0.612425	0.778357		0.175077	0.26725	0.407698
Tb927.3.4670	1744	2317	1953	4725	3484	1042	7569	6426	3833		2958	4304	3584	5879	4153	4458	6397	5973	6790		0.964916	1.36594	1.98749		1.11771	1.51907	1.66121
Tb927.3.4860	768	1220	156	196	60	64	1091	485	213		1302	2266	286	244	72	274	307	473	317		0.0552995	0.187404	0.958042		1.37226	3.4562	13.1528
Tb927.3.5400	4245	3339	4392	5578	5586	1979	596	286	92		7199	6202	8059	6940	6659	8467	444	783	693		0.826281	1.05063	1.3652		0.0192512	0.0442363	0.0776393
Tb927.3.5650	9358	7938	5443	11082	7334	4086	25120	15953	15054		15869	14746	9987	13788	8743	17482	19079	16863	23138		0.550948	0.935033	1.75048		0.979693	1.58152	3.04198
Tb927.3.690	9011	8772	7632	7918	9422	2919	265	309	144		15281	16295	14004	9851	11233	12489	236	287	263		0.604541	0.735096	0.891817		0.0184162	0.0233479	0.0337022
Tb927.4.1700	1583	2216	2309	3293	3770	1238	4216	3523	2808		2684	4116	4237	4097	4494	5297	6631	4478	3944		0.966958	1.25018	1.97355		0.690957	0.893337	1.21089
Tb927.4.2460	8017	8930	7521	8390	12565	3032	20644	14317	11094		13595	16588	13800	10438	14979	12973	13385	20724	16160		0.62925	0.903002	1.08543		1.02617	1.38141	1.87775
Tb927.4.2500	1310	522	449	671	1283	188	2774	440	939		2222	970	824	835	1530	804	2720	1559	2505		0.361836	0.860825	1.8568		0.308497	1.57386	2.99502
Tb927.4.3420	1563	566	1137	1600	2523	597	81	322	93		2651	1051	2086	1991	3008	2554	327	1221	1802		0.751037	1.22435	2.86204		0.0232713	0.064213	0.173782
Tb927.4.3770	2580	2530	3059	5033	5055	758	7952	5931	4342		4375	4700	5613	6262	6026	3243	5647	9573	5509		0.577766	1.11562	1.43131		1.01693	1.22501	2.3654
Tb927.4.4590	2350	2213	1812	4259	3108	1226	10464	5971	4372		3985	4111	3325	5299	3705	5246	5697	3711	6643		0.901241	1.28898	1.59368		1.20985	1.71429	2.45182
Tb927.4.5180/8.7220	556	663	1051	353	1010	329	33	32	22		943	1232	1928	439	1204	1408	18	26	33		0.227697	0.73029	1.49311		0.0205966	0.0282392	0.0888383
Tb927.4.5310	2190	1191	1911	2596	3250	973	110	50	42		3714	2212	3506	3230	3875	4163	270	37	104		0.869682	1.12089	1.88201		0.0129714	0.0190968	0.0294118
Tb927.4.5390/8.6930	2548	4391	5228	9013	14218	2855	17118	16433	6051		4321	8157	9593	11213	16950	12215	12404	11232	14695		1.16887	1.76691	3.9227		0.875153	1.04088	1.57344
Tb927.4.800	4349	5185	4759	6439	6132	1818	15067	10887	6176		7375	9632	8732	8011	7310	7778	10534	9594	9375		0.758929	0.890747	1.08624		1.362	1.5027	1.78933
Tb927.4.840	5284	5753	5576	6684	5091	1166	13103	10146	4821		8961	10687	10231	8316	6069	4989	7806	9824	11081		0.466829	0.593197	0.928021		1.02417	1.70716	2.28002
Tb927.5.2820	2722	3951	3671	5232	5125	1194	7731	7429	3634		4616	7339	6736	6509	6110	5109	8138	7675	8145		0.696144	0.907067	1.4101		0.986327	1.22538	1.56117
Tb927.5.3150	8399	3774	5364	9207	9999	1905	9181	13172	8374		14243	7011	9842	11455	11920	8151	11027	12611	11864		0.572281	1.1626	1.70019		0.668624	1.23457	1.81499
Tb927.5.3160	2573	2025	2654	4382	4305	903	7676	3911	3999		4363	3762	4870	5452	5132	3864	7211	5589	7892		0.793429	1.11951	1.44923		0.770176	1.29585	1.82842
Tb927.5.3320	1573	649	1252	1473	1353	329	4006	3436	2022		2668	1206	2297	1833	1613	1408	2945	3277	4116		0.527736	0.70222	1.5199		1.89744	2.21451	2.53693
Tb927.5.3420	5015	8876	6675	9231	10248	3689	22174	16089	11937		8505	16488	12248	11485	12217	15784	16180	15145	16732		0.696567	0.997469	1.85585		1.09434	1.50396	1.83622
Tb927.5.4430	4594	7072	5405	8687	6935	1887	9752	9478	5475		7791	13137	9918	10808	8268	8074	9229	11006	7993		0.6146	0.833636	1.38724		0.783309	1.04855	1.26034
Tb927.5.790/5.800	2949	1283	1610	1437	1345	362	42	46	11		5001	2383	2954	1788	1603	1549	23	22	24		0.309738	0.542654	0.750315		0.0106264	0.0224579	0.0316333
Tb927.6.1780	2754	5217	3271	5272	5597	1751	9948	7872	5245		4670	9691	6002	6559	6673	7492	9100	9395	9391		0.676814	1.1118	1.60428		1.128	1.28846	1.41272
Tb927.6.2030	77	702	695	357	873	117	1926	776	169		131	1304	1275	444	1041	501	585	528	271		0.340491	0.798313	7.94656		0.287224	1.60615	3.76577
Tb927.6.2250	3889	3034	4321	5349	6199	1927	15100	11036	4799		6595	5636	7929	6655	7390	8245	8889	11300	11430		0.839324	1.12055	1.46292		1.02826	1.58981	1.96965
Tb927.6.2450	4733	3060	2890	5559	6151	1487	12725	9050	6179		8026	5684	5303	6916	7333	6362	8683	6365	12347		0.792674	1.1997	1.3828		1.32497	1.52719	1.73625
Tb927.6.2840	6898	6655	4250	6428	6656	1793	187	152	93		11698	12362	7798	7997	7935	7671	167	267	443		0.620531	0.678321	1.02552		0.0202576	0.0205419	0.0213792
Tb927.6.2980	3349	4743	3749	4643	4879	1811	9325	6382	7265		5679	8811	6879	5777	5817	7748	8509	7461	7228		0.655658	0.879355	1.36432		0.884357	1.39161	2.22174
Tb927.6.3110	2078	3278	2602	2493	3317	732	647	1299	916		3524	6089	4774	3102	3954	3132	2167	2445	1472		0.509443	0.656054	1.12202		0.142135	0.409206	0.521599
Tb927.6.3430	3933	2722	2622	3517	4049	677	5411	7146	3391		6670	5056	4811	4376	4827	2897	7873	4436	4162		0.434333	0.723688	1.00333		0.973068	1.58939	2.64826
Tb927.6.4970	905	1461	1452	1639	1004	295	192	47	38		1535	2714	2664	2039	1197	1262	307	140	201		0.441046	0.75129	1.32834		0.0245218	0.0530903	0.139515
Tb927.6.5100	4140	4328	2924	5380	4523	1589	4285	3361	1314		7021	8040	5365	6693	5392	6799	4771	3874	4261		0.670647	0.953283	1.26729		0.341374	0.539071	0.689911
Tb927.7.1900	4307	3711	5091	4708	4643	1665	11566	8200	4733		7304	6894	9341	5857	5535	7124	11822	9819	10473		0.592549	0.801889	1.03336		1.17378	1.50316	1.81391
Tb927.7.2420	2932	2629	3287	6051	7260	1239	13318	11528	5944		4972	4884	6031	7528	8655	5301	8590	9622	7955		0.878959	1.43509	1.77211		1.21329	1.53573	2.33484
Tb927.7.2750	1140	2054	2127	2666	1589	617	470	206	94		1933	3815	3903	3317	1894	2640	615	1148	388		0.485268	0.849859	1.71599		0.0500452	0.0876452	0.215417
Tb927.7.3190	3601	2872	3607	5563	6548	990	11970	7201	5395		6107	5335	6618	6921	7806	4236	9322	7203	7821		0.640073	1.13329	1.46317		0.990392	1.37711	2.45302
Tb927.7.3210	3939	3546	4828	4167	4215	1319	3080	1467	629		6680	6587	8859	5184	5025	5643	2436	1594	1424		0.56722	0.762866	0.856687		0.196881	0.303819	0.532139
Tb927.7.3650	781	284	1297	1817	1331	125	1974	1532	995		1324	528	2380	2261	1587	535	1693	2416	883		0.22479	1.01326	4.2822		0.727554	1.08003	3.28598
Tb927.7.3880	2132	4551	2053	2869	2992	1147	152	208	207		3615	8454	3767	3569	3567	4908	118	637	885		0.42193	0.947438	1.35768		0.0268949	0.0624825	0.102607
Tb927.7.4090	2979	2605	2805	3145	2828	936	3964	3379	2269		5052	4839	5147	3913	3371	4005	5470	4477	3169		0.654945	0.774545	0.82765		0.859176	1.001	1.18926
Tb927.7.5770	1126	2837	1364	3772	4465	1121	652	381	183		1909	5270	2503	4693	5323	4796	1303	1206	226		0.890512	1.9161	2.78837		0.0606801	0.0852794	0.120605
Tb927.7.6220	476	1067	681	1437	1199	931	52	63	31		807	1982	1250	1788	1429	3983	337	321	405		0.720989	1.77076	4.93556		0.011298	0.0307606	0.0475857
Tb927.7.6680	45	315	25	411	361	87	448	649	493		76	585	46	511	430	372	469	206	511		0.635897	5.65789	9.34783		0.761252	1.62093	2.3414
Tb927.7.7360	4464	2348	4111	8051	7696	2174	141	427	49		7570	4362	7543	10017	9175	9302	251	686	621		1.21202	1.32325	2.29642		0.00868524	0.0131155	0.0499183
Tb927.7.960	3983	3276	4650	6278	6840	2228	3607	4188	2193		6754	6085	8532	7811	8154	9533	5363	4889	6683		0.915495	1.20728	1.56664		0.328438	0.471625	0.551386
Tb927.8.1100	305	739	811	478	824	86	1048	925	116		517	1373	1488	595	982	368	125	780	904		0.247312	0.659946	1.89942		0.208758	1.0112	2.69837
Tb927.8.1670	2840	3167	3490	5690	4962	1482	13543	9866	3986		4816	5883	6404	7079	5915	6341	9046	9723	8906		0.923641	1.1054	1.46989		0.994773	1.66083	1.98766
Tb927.8.1780	573	347	851	629	1155	258	3209	368	517		972	645	1561	783	1377	1104	1643	1505	2471		0.501602	1.1358	2.13488		0.286855	0.826993	3.55811
Tb927.8.3550	1901	1217	1884	1836	2126	1260	3405	1919	1329		3224	2261	3457	2284	2535	5391	6208	3447	1957		0.707243	1.01017	2.38434		0.382118	0.901926	1.29422
Tb927.8.3770	1108	1593	1379	1541	2049	632	3519	2765	2211		1879	2959	2530	1917	2443	2704	3524	4257	2546		0.647854	0.965613	1.43906		1.098	1.44453	2.03756
Tb927.8.4000	3450	4625	2721	4009	4388	1418	7267	5283	4091		5851	8591	4993	4988	5231	6067	9714	6954	5701		0.580608	0.894035	1.2151		0.934894	1.19136	1.44908
Tb927.8.4260	2673	2568	2397	3853	4863	1247	6306	5296	4677		4533	4770	4398	4794	5797	5335	7640	6487	7539		1.05758	1.17692	1.3181		0.944282	1.14184	1.72361
Tb927.8.5390	4596	5128	6994	9304	8203	3142	14668	12336	10541		7794	9526	12833	11575	9779	13443	18435	15514	14166		0.76202	1.2151	1.72479		0.947184	1.30208	1.90439
Tb927.8.5500	2969	3554	2429	5967	3712	1407	7364	5692	2692		5035	6602	4457	7424	4425	6020	6910	6607	6073		0.670251	1.12451	1.47448		0.640625	1.01512	1.44475
Tb927.8.5730	201	359	289	118	205	140	14	9	15		341	667	530	147	244	599	16	8	9		0.22039	0.460377	1.7566		0.0200334	0.0491803	0.183673
Tb927.8.5950	354	560	299	233	74	298	2070	605	461		600	1040	549	290	88	1275	606	1036	1929		0.0846154	0.483333	2.3224		0.509804	2.8069	20.4205
Tb927.8.6490	3434	2845	2547	3793	3236	800	8644	5327	2422		5823	5285	4673	4719	3858	3423	4717	6207	5659		0.587841	0.732506	1.00984		0.90676	1.48237	2.19223
Tb927.8.7110	2664	1262	2145	2805	4131	1072	8148	6973	3082		4518	2344	3936	3490	4925	4587	6484	9017	5868		0.772466	1.1654	2.10111		1.10558	1.54197	2.14499
Tb927.8.870	2899	1647	2139	3839	4490	1373	6381	3927	2301		4916	3059	3925	4776	5353	5874	5248	5489	4720		0.971522	1.36382	1.92024		0.692033	0.851131	1.03475
Tb927.9.10040	13885	8600	8923	12902	12487	3412	14853	10804	4215		23546	15975	16373	16052	14886	14598	21810	19307	11003		0.619978	0.90918	1.00482		0.46393	0.779188	0.883272
Tb927.9.10920	3476	2510	2963	4836	3570	1089	118	125	69		5895	4663	5437	6017	4256	4659	111	67	501		0.721968	0.912717	1.29037		0.016952	0.0239662	0.031485
Tb927.9.11100/9.11030	1327	2566	1614	1473	1543	507	76	72	27		2250	4767	2962	1833	1839	2169	77	83	630		0.384519	0.620864	0.964		0.02213	0.0355002	0.0420076
Tb927.9.12400	499	390	150	42	92	178	471	1003	461		846	724	275	52	110	762	1030	1021	853		0.0614657	0.189091	2.77091		0.536745	7.4	20.7115
Tb927.9.12880	1377	1776	1068	2841	1998	481	55	69	31		2335	3299	1960	3535	2382	2058	159	94	53		0.623825	1.05	1.80357		0.0135785	0.0230898	0.0359572
Tb927.9.14430	996	707	598	653	465	234	31	32	14		1689	1313	1097	812	554	1001	100	16	23		0.328005	0.592658	0.912489		0.024975	0.033966	0.0613718
Tb927.9.1500	5208	5446	4632	11033	15751	3561	19343	19826	10581		8832	10116	8499	13727	18778	15236	17542	20881	19192		1.35696	1.72509	2.20944		0.894185	1.22321	1.55059
Tb927.9.1670	2531	1837	1578	2981	2120	530	97	208	42		4292	3412	2895	3709	2527	2268	88	225	680		0.528425	0.78342	1.28117		0.0199515	0.033241	0.0882469
Tb927.9.2140	3500	3040	2928	1480	3934	476	2532	3720	2081		5935	5647	5373	1841	4690	2037	3773	3589	2524		0.310194	0.360723	0.872883		0.468657	1.19392	2.16947
Tb927.9.2350	3155	2536	2631	3148	4363	852	8164	8398	3862		5350	4711	4828	3917	5201	3645	6158	6424	6412		0.681308	0.811309	1.10401		1.31186	1.80929	2.47353
Tb927.9.3120	630	185	426	872	344	112	456	1255	317		1068	344	782	1085	410	479	2574	792	598		0.383895	1.01592	3.15407		0.364977	1.1691	3.28537
Tb927.9.4910	4066	3400	4023	5756	7358	1474	15327	15613	10482		6895	6316	7382	7161	8772	6307	13839	12685	18610		0.854376	1.03858	1.38885		1.51676	2.11115	2.93626
Tb927.9.6560	1751	2369	1369	1545	730	269	74	67	32		2969	4401	2512	1922	870	1151	75	53	64		0.197682	0.387673	0.765127		0.0296566	0.0556038	0.0827586
Tb927.9.9320	3491	4123	3716	6015	7391	1811	10225	13364	5848		5920	7659	6818	7483	8811	7748	9911	9395	10976		0.97702	1.15041	1.48834		1.00738	1.33351	1.85347
