# Supplementary material for: RNAi screening identifies Trypanosoma brucei stress response protein kinases required for survival in the mouse
Source: Sci Rep. 2017 Jul 21;7:6156. doi: 10.1038/s41598-017-06501-8 (PMC5522463; doi:10.1038/s41598-017-06501-8)
Supplement: Supplementary file 4 — Dataset S3 [file 41598_2017_6501_MOESM4_ESM.xls]

## Sheet: Exp.1 (I.T.)
	RAW COUNTS																NORMALIZED COUNTS: RAW (10^6 X RAW/SUM ALL COUNTS INCLUDED IN THE ANALYSIS)															Tet+/Tet- ratio (95% confidence)
Gene ID	Input 1	Input 2	Input 3	Tet- 1	Tet- 2	Tet- 3	Tet- 4	Tet- 5	Tet- 6	Tet+ 1	Tet+ 2	Tet+ 3	Tet+ 4	Tet+ 5	Tet+ 6		Input 1	Input 2	Input 3	Tet- 1	Tet- 2	Tet- 3	Tet- 4	Tet- 5	Tet+ 1	Tet+ 2	Tet+ 3	Tet+ 4	Tet+ 5	Tet+ 6		2.5%	Median	97.5%
Tb11.01.2900	5474	10465	5934	7196	10119	6310	8357	7374	No infect	11520	14656	11495	13981	11940	11281		4117	6121	5263	9369	13578	9451	10842	10495	16217	17789	16513	19560	17535	16537		1.55931	1.6829	1.75614
Tb927.1.1000	9128	10610	8189	7984	10553	9999	7823	7192		7424	11463	8261	8241	8202	8512		6866	6206	7263	10395	14161	14976	10150	10236	10451	13913	11867	11529	12045	12478		0.889641	1.07799	1.15903
Tb927.1.1530	5589	6784	5107	799	632	842	684	371		810	1049	824	686	1398	1041		4204	3968	4529	1040	848	1261	887	528	1140	1273	1184	960	2053	1526		1.21015	1.4157	1.76929
Tb927.1.1930	6211	6857	6480	5185	6220	3543	2461	4601		8203	4049	13423	4883	27324	5565		4672	4011	5747	6750	8346	5307	3193	6548	11548	4914	19283	6831	40128	8158		1.26652	1.76359	2.70585
Tb927.1.3130	4233	7076	4219	3019	4293	3973	3409	4177		3905	7069	4052	3313	3684	3714		3184	4139	3742	3931	5761	5951	4423	5945	5497	8580	5821	4635	5410	5444		0.942024	1.02917	1.27945
Tb927.10.10350	19920	29537	20103	6895	9686	4395	6753	8336		2130	2388	1715	1659	3168	771		14983	17277	17829	8977	12997	6583	8761	11864	2999	2898	2464	2321	4653	1130		0.222975	0.269702	0.338194
Tb927.10.1070	18299	25455	16581	6899	4093	6636	6664	6713		1249	2902	1939	1861	2227	2626		13764	14889	14705	8982	5492	9939	8646	9554	1758	3522	2785	2604	3271	3849		0.305622	0.348366	0.38969
Tb927.10.10870	4054	5789	5027	4747	3928	4420	5967	5907		12526	6768	5069	5782	8256	7929		3049	3386	4458	6180	5271	6620	7742	8407	17634	8215	7282	8089	12125	11623		1.27468	1.47177	1.79366
Tb927.10.11940	2011	2309	1798	972	302	1682	2409	1261		1441	581	1277	1982	2429	2079		1513	1351	1595	1265	405	2519	3125	1795	2029	705	1834	2773	3567	3048		0.998544	1.31302	1.74074
Tb927.10.12040	3809	4209	2732	3876	3986	2699	2713	4106		8427	8310	7036	6589	7838	5778		2865	2462	2423	5046	5349	4042	3520	5844	11863	10086	10107	9218	11511	8470		1.92961	2.12374	2.37884
Tb927.10.13010	5721	7757	4629	4237	3300	4844	4554	4789		2237	2081	2663	3082	4285	2322		4303	4537	4105	5516	4428	7255	5908	6816	3149	2526	3825	4312	6293	3404		0.547021	0.605731	0.711869
Tb927.10.13480/10.13490	8013	9947	7734	4962	4825	4714	4897	5188		7265	9914	6226	5620	4222	7006		6027	5818	6859	6460	6474	7060	6353	7384	10227	12033	8944	7862	6200	10270		1.22728	1.38793	1.5797
Tb927.10.13780	30157	42359	21564	4678	3843	3780	2918	4550		39	342	95	174	391	27		22683	24776	19125	6090	5157	5662	3786	6476	55	415	136	243	574	40		0.0173424	0.0367225	0.0640828
Tb927.10.1380	5313	8023	4159	4507	3673	2895	3537	3637		5613	7260	6063	5591	6871	6005		3996	4693	3689	5868	4929	4336	4589	5176	7902	8812	8710	7822	10091	8803		1.68277	1.74452	1.86022
Tb927.10.14420	7263	10006	5733	5171	4190	5251	7626	4803		4341	6413	5400	5405	4172	6101		5463	5853	5084	6732	5622	7865	9894	6836	6111	7784	7757	7562	6127	8944		0.903982	1.03834	1.13596
Tb927.10.14780	13307	17026	11479	671	681	625	4	430		687	1564	1811	1055	285	971		10009	9959	10180	874	914	936	5	612	967	1898	2602	1476	419	1423		1.57692	2.05218	2.81337
Tb927.10.14800	4240	6200	4699	7085	7296	6881	4243	7015		11932	14395	10041	8350	7111	9414		3189	3626	4167	9224	9790	10306	5505	9984	16797	17472	14424	11682	10443	13800		1.38221	1.52992	1.75
Tb927.10.15020	3293	2966	3259	5890	4692	4587	10246	3738		5041	6391	6461	6407	9807	7523		2477	1735	2890	7668	6296	6870	13293	5320	7097	7757	9281	8963	14403	11028		1.12817	1.31934	1.4663
Tb927.10.15300	8487	9786	6319	4527	4707	4640	3593	4754		2177	3703	2527	2492	3927	2188		6384	5724	5604	5894	6316	6950	4662	6766	3065	4494	3630	3486	5767	3207		0.529376	0.615881	0.70268
Tb927.10.15880	20039	24007	16460	10616	8602	7720	8393	11143		14805	17383	16546	14349	10667	14216		15073	14042	14598	13821	11543	11563	10889	15859	20842	21099	23769	20074	15666	20839		1.46874	1.72791	1.80547
Tb927.10.16030	292	342	153	43	6	86	194	102		68	24	28	180	150	135		220	200	136	56	8	129	252	145	96	29	40	252	220	198		0.729102	1.44138	1.8484
Tb927.10.16160	10205	10974	8442	14616	10649	12038	12034	10685		13586	14136	12893	12569	11200	16309		7676	6419	7487	19029	14289	18030	15613	15207	19126	17158	18521	17584	16448	23908		1.0544	1.1397	1.22147
Tb927.10.1910	5164	7380	4914	986	683	872	952	1405		1399	1496	1575	2066	822	1991		3884	4317	4358	1284	916	1306	1235	2000	1969	1816	2263	2890	1207	2919		1.43692	1.59433	2.06605
Tb927.10.1940	4884	6486	5148	8390	6426	6874	7722	8480		9507	14243	9895	12362	6722	9195		3674	3794	4566	10923	8623	10296	10019	12069	13384	17287	14214	17295	9872	13479		1.26213	1.36294	1.55764
Tb927.10.2040	6906	8689	7707	2844	3539	3696	785	2853		257	285	179	222	370	342		5195	5082	6835	3703	4749	5536	1018	4061	362	346	257	311	543	501		0.0765821	0.0919682	0.118854
Tb927.10.2390	10446	11694	7828	4224	4043	3838	6160	4123		6587	7711	5773	6775	5565	5208		7857	6840	6942	5499	5425	5748	7992	5868	9273	9359	8293	9478	8173	7634		1.4	1.49641	1.61326
Tb927.10.3230	21740	31107	18781	3191	3069	3139	2317	2473		3828	3368	2611	3354	4251	2691		16352	18195	16656	4154	4118	4701	3006	3520	5389	4088	3751	4692	6243	3945		1.03179	1.15386	1.31272
Tb927.10.350	12159	13385	7163	7267	5786	7278	9154	9492		13472	11495	9740	11257	9436	11827		9146	7829	6353	9461	7764	10901	11876	13510	18965	13952	13992	15749	13858	17337		1.28341	1.46229	1.66462
Tb927.10.460	2035	2221	2186	4893	2409	5664	13619	3521		5148	3485	3827	5670	10312	7010		1531	1299	1939	6370	3233	8483	17669	5011	7247	4230	5498	7932	15144	10276		0.855696	1.17452	1.59805
Tb927.10.4940	9561	11504	7515	4078	4323	3642	5532	4800		227	46	-1	-1	89	-1		7192	6729	6665	5309	5801	5455	7177	6832	320	56	0	0	131	0		0.0105481	0.0225823	0.0445869
Tb927.10.4990	3154	4082	3489	3800	3940	3484	3051	2990		-1	97	44	33	2	32		2372	2388	3094	4947	5287	5218	3958	4256	0	118	63	46	3	47		0.000704887	0.0110432	0.022614
Tb927.10.5140	7673	9571	6137	1169	1205	795	438	1116		-1	8	-1	-1	-1	2		5771	5598	5443	1522	1617	1191	568	1588	0	10	0	0	0	3		0.00197109	0.00573299	0.006839
Tb927.10.5270	7632	9438	4940	2025	1617	910	3146	1051		1414	4693	2066	2598	2946	4250		5741	5520	4381	2636	2170	1363	4082	1496	1991	5696	2968	3635	4327	6230		1.38719	1.82954	2.40122
Tb927.10.5310	7720	9288	5212	3540	2423	3366	2097	3725		3822	4108	2444	5201	3606	4273		5807	5433	4622	4609	3251	5041	2721	5302	5380	4986	3511	7276	5296	6264		1.08177	1.26647	1.55617
Tb927.10.5950/927.10.5940	5225	7044	2792	3787	4002	3294	3140	3533		5072	4013	3884	3471	3949	2948		3930	4120	2476	4930	5370	4934	4074	5028	7140	4871	5579	4856	5800	4322		0.986111	1.0958	1.17599
Tb927.10.7780	9194	12515	9327	2701	3560	1931	1437	2068		295	365	253	381	151	236		6916	7320	8272	3516	4777	2892	1864	2943	415	443	363	533	222	346		0.104948	0.121492	0.147097
Tb927.10.8420	12283	18069	9633	6840	6087	4026	6068	6318		1345	4117	1646	2339	1716	4141		9239	10569	8543	8905	8168	6030	7873	8992	1893	4997	2365	3272	2520	6070		0.304457	0.37982	0.549168
Tb927.10.8730	9005	12851	7391	3785	4042	3706	2176	4093		8008	5908	7562	7308	6038	6023		6773	7517	6555	4928	5424	5551	2823	5825	11273	7171	10863	10224	8867	8829		1.69498	1.87492	2.05274
Tb927.10.9600	3524	5539	3880	6506	1876	5777	3385	5477		9614	4440	5120	7302	7355	7027		2651	3240	3441	8470	2517	8653	4392	7795	13534	5389	7355	10216	10802	10301		1.22159	1.35362	2.00034
Tb927.10.9900	8415	9868	8689	6342	5810	4627	5748	4621		6214	11605	7227	7932	6599	9991		6330	5772	7706	8257	7796	6930	7457	6577	8748	14086	10382	11097	9691	14646		1.33702	1.4831	1.69659
Tb927.11.1180	14917	20756	13225	3057	3750	3199	3927	2335		2445	2254	2346	1856	1500	1624		11220	12140	11729	3980	5032	4791	5095	3323	3442	2736	3370	2597	2203	2381		0.542058	0.656973	0.687437
Tb927.11.12410	2617	3817	2226	3998	1502	3588	5904	3983		-1	-1	13	-1	1	1		1968	2233	1974	5205	2015	5374	7660	5669	0	0	19	0	1	1		0.000186081	0.000192123	0.00248042
Tb927.11.12420	3489	5783	3339	5868	6456	5317	8094	7022		4180	4830	4452	3743	2246	3071		2624	3383	2961	7640	8663	7964	10501	9994	5884	5862	6395	5237	3298	4502		0.538957	0.58901	0.667128
Tb927.11.14070	8228	9426	7980	1820	1691	1422	851	1478		1788	900	892	1632	2687	1608		6189	5513	7077	2369	2269	2130	1104	2104	2517	1092	1281	2283	3946	2357		0.992033	1.07845	1.16033
Tb927.11.14270	8782	10953	5633	1803	2009	1250	989	1098		2175	2837	2416	2068	1513	1855		6606	6407	4996	2347	2696	1872	1283	1563	3062	3443	3471	2893	2222	2719		1.29605	1.51216	1.84507
Tb927.11.14500	9475	13246	7398	3142	4182	2484	5627	5222		7924	8732	3731	6630	4809	9950		7127	7748	6561	4091	5612	3720	7301	7432	11155	10598	5360	9275	7063	14586		1.426	1.68959	1.99781
Tb927.11.14680	18119	23627	14870	8458	6947	6977	28125	8811		761	1156	1374	1391	2305	1949		13629	13820	13188	11012	9322	10450	36490	12540	1071	1403	1974	1946	3385	2857		0.113386	0.1563	0.198827
Tb927.11.16790	4756	6366	4371	4976	6359	3178	4987	3471		5337	6956	3314	5059	3990	4996		3577	3724	3877	6478	8533	4760	6470	4940	7513	8443	4761	7078	5860	7324		0.963765	1.13129	1.26721
Tb927.11.2040	3900	4058	3096	989	1177	513	325	677		238	4	10	147	104	31		2934	2374	2746	1288	1579	768	422	964	335	5	14	206	153	45		0.0308372	0.101766	0.179578
Tb927.11.3140	2209	2434	1952	2362	2539	1905	1312	1932		2325	3391	2294	3861	2571	2458		1662	1424	1731	3075	3407	2853	1702	2750	3273	4116	3295	5402	3776	3603		1.19018	1.31685	1.58556
Tb927.11.4470	6912	7156	7025	6415	7174	5136	4459	5756		537	581	1096	422	195	122		5199	4186	6230	8352	9626	7692	5785	8192	756	705	1574	590	286	179		0.0553653	0.0776202	0.0919694
Tb927.11.4780	6962	10739	6865	3286	3731	3014	3873	4644		5890	8254	5973	7341	4006	4878		5237	6281	6088	4278	5006	4514	5025	6610	8292	10018	8580	10270	5883	7151		1.46933	1.66399	1.91952
Tb927.11.5340	5857	7578	4305	4265	4777	4284	2771	5021		4	5	-1	124	-1	9		4406	4432	3818	5553	6410	6416	3595	7146	6	6	0	173	0	13		0.00100827	0.00174409	0.00297861
Tb927.11.5860	560	392	653	227	88	-1	359	206		-1	544	418	154	620	30		421	229	579	296	118	0	466	293	0	660	600	215	911	44		0.73007	1.88848	2.24114
Tb927.11.6690	5708	9011	6198	7323	8280	5925	6770	4386		7608	8944	12425	10385	9462	6883		4293	5271	5497	9534	11111	8874	8783	6242	10710	10856	17849	14529	13896	10090		1.2194	1.49072	1.62695
Tb927.11.6990	4991	5684	3810	3630	5638	3543	4593	1670		4568	5120	4902	4396	3729	3015		3754	3325	3379	4726	7565	5307	5959	2377	6431	6214	7042	6150	5476	4420		0.983548	1.15877	1.30808
Tb927.11.7010	4777	6412	4213	3608	3753	2337	3567	2573		3753	4744	4613	5469	4546	4597		3593	3750	3736	4697	5036	3500	4628	3662	5283	5758	6627	7651	6676	6739		1.41612	1.4494	1.63703
Tb927.11.7210	6851	9351	6401	6556	7624	4168	4646	4507		4938	7993	6132	7858	4644	5854		5153	5470	5677	8535	10230	6243	6028	6415	6952	9701	8809	10993	6820	8581		1.06886	1.134	1.37384
Tb927.11.790	1013	1344	1516	2309	1831	3285	5581	3274		3204	3791	2352	4334	3156	2034		762	786	1345	3006	2457	4920	7241	4660	4510	4601	3379	6063	4635	2982		0.837315	0.987339	1.26739
Tb927.11.8150	3356	4193	3311	2889	2045	3285	5598	3970		4125	3293	2888	3689	5666	4184		2524	2453	2936	3761	2744	4920	7263	5650	5807	3997	4149	5161	8321	6133		0.970478	1.12442	1.46469
Tb927.11.8170	4940	6047	3495	4187	2856	2799	3770	3391		3440	3657	2422	3780	1548	3855		3716	3537	3100	5451	3832	4192	4891	4826	4843	4439	3479	5288	2273	5651		0.859187	0.980142	1.08845
Tb927.11.8220	7600	10064	6820	6950	3855	5285	8086	5274		-1	1	-1	1	1	1		5717	5887	6049	9048	5173	7916	10491	7506	0	1	0	1	1	1		0.000110522	0.000126326	0.000133227
Tb927.11.850	10478	11894	8755	8954	7271	6304	9787	7234		3508	3408	3009	2573	4260	2358		7881	6957	7765	11657	9757	9442	12698	10296	4938	4136	4323	3600	6256	3457		0.360328	0.395295	0.443067
Tb927.11.8940	24658	33883	15879	10013	6536	9647	10550	10013		17862	12308	10623	14845	14613	13400		18547	19819	14083	13036	8770	14449	13688	14251	25145	14939	15260	20768	21461	19643		1.4065	1.50638	1.67485
Tb927.11.9190	8764	10271	8451	8750	9400	4653	8876	5419		2499	3022	3767	3606	4267	3050		6592	6008	7495	11392	12613	6969	11516	7713	3518	3668	5411	5045	6267	4471		0.414493	0.472425	0.544199
Tb927.11.9270	2652	4738	2581	564	795	744	786	369		1340	1891	994	1212	1026	1393		1995	2771	2289	734	1067	1114	1020	525	1886	2295	1428	1696	1507	2042		1.73029	1.98696	2.31063
Tb927.11.9290	6437	9234	5635	1400	1966	1954	2551	2311		1059	1743	999	795	1043	442		4842	5401	4998	1823	2638	2927	3310	3289	1491	2116	1435	1112	1532	648		0.434919	0.478029	0.573072
Tb927.2.1820	10326	14035	9944	3424	4490	4884	5813	5542		4154	2934	2902	3085	2982	2409		7767	8209	8819	4458	6025	7315	7542	7888	5848	3561	4169	4316	4379	3531		0.562536	0.590529	0.734092
Tb927.2.2120	6440	10074	5574	3762	4291	3488	3540	5841		4144	5968	5359	5731	3843	5276		4844	5892	4943	4898	5758	5224	4593	8313	5834	7244	7698	8018	5644	7734		1.13454	1.30356	1.47708
Tb927.2.2260	3418	6088	3954	2651	2787	1995	1150	2205		3617	3855	2540	3968	3355	3382		2571	3561	3507	3451	3740	2988	1492	3138	5092	4679	3649	5551	4927	4958		1.43219	1.56802	1.6593
Tb927.2.2430	5918	6771	5510	10026	11731	9728	15772	8927		907	772	1058	628	397	551		4451	3960	4887	13053	15741	14570	20463	12705	1277	937	1520	879	583	808		0.0556489	0.0630012	0.0730323
Tb927.2.2720	3151	3614	2102	1785	2117	1425	2442	1318		1801	2078	1468	1252	1884	1684		2370	2114	1864	2324	2841	2134	3168	1876	2535	2522	2109	1752	2767	2469		0.871241	0.961093	1.1075
Tb927.2.4200	7052	9774	4806	7993	7755	6590	5626	5296		9173	8785	9038	6479	8011	8178		5304	5717	4262	10406	10406	9870	7299	7538	12913	10663	12983	9064	11765	11988		1.17201	1.24137	1.41457
Tb927.2.4510	28951	36341	25585	6355	5768	4447	4523	4444		762	850	510	813	362	575		21776	21256	22691	8274	7740	6661	5868	6325	1073	1032	733	1137	532	843		0.112966	0.131482	0.14528
Tb927.3.1570	8709	12027	7651	4027	4166	2459	3630	3688		6020	8410	6173	5988	5008	4641		6551	7035	6786	5243	5590	3683	4710	5249	8475	10208	8868	8377	7355	6803		1.57875	1.65295	1.84714
Tb927.3.1610	5740	6800	7036	8283	6567	6725	7022	6260		9672	10403	10456	11529	11167	10386		4318	3977	6240	10784	8812	10072	9110	8910	13616	12627	15020	16129	16400	15225		1.49126	1.53667	1.67849
Tb927.3.1850	9728	13894	7170	5632	6885	4853	4596	6979		7497	9579	11190	10043	6214	9172		7317	8127	6359	7332	9239	7269	5963	9933	10554	11626	16075	14050	9126	13445		1.41448	1.55804	1.80183
Tb927.3.2440	4492	8147	5107	6381	6750	4264	8027	5208		-1	53	119	51	2	1		3379	4765	4529	8308	9057	6386	10414	7412	0	64	171	71	3	1		0.000134916	0.00706636	0.0188804
Tb927.3.2690	16513	23274	14188	10943	10431	7431	3703	5735		16517	20098	14058	9804	5417	6939		12421	13613	12583	14247	13997	11130	4804	8162	23252	24394	20195	13716	7955	10172		1.23235	1.65856	1.96593
Tb927.3.3080	2126	4918	2845	5228	4866	4197	4724	4849		3512	7325	6292	5664	5851	5096		1599	2877	2523	6806	6529	6286	6129	6901	4944	8891	9039	7924	8593	7470		1.17631	1.26157	1.31613
Tb927.3.3190	8943	10705	7191	16199	15033	17340	14797	12852		20070	20287	20310	20650	23663	19173		6727	6261	6378	21090	20172	25971	19198	18292	28254	24623	29176	28890	34752	28106		1.3389	1.39699	1.49596
Tb927.3.3920	5697	9534	6108	5027	5491	5736	4035	4865		3123	3253	2033	2692	906	2005		4285	5577	5417	6545	7368	8591	5235	6924	4396	3948	2920	3766	1331	2939		0.423094	0.48534	0.559599
Tb927.3.4560	13738	19024	8240	1611	1624	1881	2495	3168		1829	2186	1891	2269	682	2000		10333	11127	7308	2097	2179	2817	3237	4509	2575	2653	2716	3174	1002	2932		0.749708	0.927938	1.15423
Tb927.3.4670	19075	21447	12167	4542	4677	4209	5957	4319		5422	5609	5226	5945	5101	5742		14348	12545	10791	5913	6276	6304	7729	6147	7633	6808	7507	8317	7491	8417		1.16983	1.21352	1.26958
Tb927.3.4860	3905	4354	3487	1211	2505	1053	1454	1061		3234	2570	2462	2448	3236	2933		2937	2547	3093	1577	3361	1577	1886	1510	4553	3119	3537	3425	4752	4300		1.97781	2.24287	2.46686
Tb927.3.5400	9008	14466	8904	6958	5507	5005	8443	5300		2593	2866	1867	2188	3557	2068		6776	8461	7897	9059	7390	7496	10954	7543	3650	3479	2682	3061	5224	3032		0.360357	0.405145	0.462668
Tb927.3.5650	17087	22577	11681	23411	26876	25855	18861	25629		18083	20369	29560	27109	23731	28555		12852	13206	10360	30479	36064	38725	24470	36477	25457	24723	42464	37926	34851	41859		0.960895	1.04598	1.15412
Tb927.3.690	11132	14564	9433	14918	14169	12413	7712	7980		305	377	444	387	271	143		8373	8519	8366	19422	19013	18592	10006	11358	429	458	638	541	398	210		0.0230725	0.0281546	0.0346786
Tb927.4.1700	5921	8197	5052	5432	4990	3788	5214	4150		5833	5536	6139	4872	1991	3143		4454	4795	4481	7072	6696	5674	6765	5907	8211	6719	8819	6816	2924	4607		0.881017	1.01273	1.19272
Tb927.4.2460	15381	25152	12879	8445	12293	7407	8740	7952		11400	19086	13846	15285	12017	12356		11569	14712	11422	10995	16495	11094	11339	11318	16048	23166	19890	21384	17648	18113		1.50147	1.60273	1.7816
Tb927.4.2500	4400	5845	4693	6784	6171	4821	7122	4242		7628	13064	7264	8433	7937	7757		3310	3419	4162	8832	8281	7221	9240	6037	10738	15856	10435	11798	11656	11371		1.30822	1.4349	1.67493
Tb927.4.3420	5331	4867	3334	3935	4703	5324	5463	4187		3019	3419	2604	3433	2706	2772		4010	2847	2957	5123	6311	7974	7088	5959	4250	4150	3741	4803	3974	4064		0.59619	0.650768	0.68921
Tb927.4.3770	9655	10308	7982	4045	2672	3225	3214	3461		6668	5449	5546	7700	3266	7204		7262	6029	7079	5266	3585	4830	4170	4926	9387	6614	7967	10772	4796	10560		1.58609	1.90808	2.16503
Tb927.4.4590	6669	6689	5227	3323	3285	3828	3070	3332		4690	4049	2863	4595	4840	3599		5016	3912	4636	4326	4408	5733	3983	4742	6602	4914	4113	6428	7108	5276		1.11479	1.22667	1.4069
Tb927.4.5180/8.7220	5417	5099	4526	3387	2942	2167	2515	3342		110	-1	-1	1	2	3		4075	2982	4014	4410	3948	3246	3263	4757	155	0	0	1	3	4		0.000655461	0.000913214	0.00122908
Tb927.4.5310	9803	11379	8460	7456	6518	6801	7813	9160		2049	512	661	426	328	637		7374	6656	7503	9707	8746	10186	10137	13037	2884	621	950	596	482	934		0.0611134	0.0713231	0.0937161
Tb927.4.5390/8.6930	2769	2529	2024	3338	2488	3555	2501	2026		3296	2701	3157	3999	5130	3749		2083	1479	1795	4346	3339	5325	3245	2884	4640	3278	4535	5595	7534	5496		1.10213	1.39359	1.62744
Tb927.4.800	12372	17241	9284	5426	5590	4786	4318	4313		6807	8708	5474	6486	8601	7195		9306	10084	8234	7064	7501	7168	5602	6138	9583	10569	7864	9074	12631	10547		1.38019	1.4764	1.65184
Tb927.4.840	6601	7887	6478	6355	5992	4028	5314	4620		5866	6276	6143	5228	4973	4227		4965	4613	5745	8274	8040	6033	6894	6575	8258	7617	8825	7314	7303	6196		0.970212	1.06376	1.15429
Tb927.5.2820	5229	8017	5856	6226	7442	5505	8456	6914		9839	10119	6803	7136	6287	7855		3933	4689	5194	8106	9986	8245	10971	9840	13851	12282	9773	9983	9233	11515		1.08454	1.17777	1.24817
Tb927.5.3150	15448	14357	9512	7674	7075	7591	9051	9004		6450	14440	9407	13000	7570	11137		11620	8398	8436	9991	9494	11369	11743	12815	9080	17526	13513	18187	11117	16326		1.11271	1.36007	1.49238
Tb927.5.3160	5332	7581	4841	2930	5245	3341	5531	4426		5225	6701	4839	5403	5333	3838		4011	4434	4293	3815	7038	5004	7176	6299	7356	8133	6951	7559	7832	5626		1.09746	1.16169	1.47002
Tb927.5.3320	967	1359	1349	1165	1031	429	700	689		3020	643	1063	2603	828	1122		727	795	1196	1517	1383	643	908	981	4251	780	1527	3642	1216	1645		1.20125	1.67929	2.5171
Tb927.5.3420	9910	13065	7689	6131	5516	4939	5025	6934		9327	10930	8173	10593	7086	9582		7454	7642	6819	7982	7402	7397	6519	9869	13130	13266	11741	14820	10407	14046		1.54393	1.71085	1.79733
Tb927.5.4430	7750	10399	7687	6772	6682	4398	3713	4658		7691	11982	8431	6862	7315	8098		5829	6082	6817	8817	8966	6587	4817	6630	10827	14543	12111	9600	10743	11871		1.41078	1.63199	1.82056
Tb927.5.790/5.800	7073	8053	7103	4404	3374	4845	7463	2826		44	-1	-1	-1	1	1		5320	4710	6300	5734	4527	7257	9683	4022	62	0	0	0	1	1		0.000137798	0.000220897	0.00640297
Tb927.6.1780	26559	34818	19485	3264	3548	3897	3078	3600		4934	6248	3460	3787	3497	4186		19977	20365	17281	4249	4761	5837	3993	5124	6946	7583	4970	5298	5136	6136		1.14124	1.24578	1.32735
Tb927.6.2030	3087	3744	3358	1401	776	757	727	655		1519	2002	1191	2338	2249	1260		2322	2190	2978	1824	1041	1134	943	932	2138	2430	1711	3271	3303	1847		1.81438	2.01778	2.45559
Tb927.6.2250	3501	4596	4025	5071	3693	5201	4364	4104		5508	5651	4627	5232	4485	5645		2633	2688	3570	6602	4955	7790	5662	5841	7754	6859	6647	7320	6587	8275		1.11824	1.17439	1.31017
Tb927.6.2450	17052	17494	13698	11993	12926	8184	7157	6641		15745	20719	17798	10181	6183	8970		12826	10232	12148	15614	17345	12258	9286	9452	22165	25148	25567	14243	9080	13149		1.11731	1.43471	1.62436
Tb927.6.2840	12023	14368	11248	5711	4756	4263	3927	5183		1187	1664	1115	1474	1490	995		9043	8404	9976	7435	6382	6385	5095	7377	1671	2020	1602	2062	2188	1459		0.251018	0.278427	0.315396
Tb927.6.2980	24311	29564	19246	3506	2853	2971	4399	4105		1753	7405	3051	4776	4625	5482		18286	17292	17069	4565	3828	4450	5707	5842	2468	8988	4383	6682	6792	8036		1.14379	1.39183	1.53851
Tb927.6.3110	7058	9824	6114	1461	499	1634	2055	1815		1306	855	1118	2162	1113	2678		5309	5746	5422	1902	670	2447	2666	2583	1839	1038	1606	3025	1635	3926		0.678981	0.913249	1.49628
Tb927.6.3430	3942	5862	4416	6172	5796	4556	3598	4172		6040	8697	8496	7608	5373	4619		2965	3429	3916	8035	7777	6824	4668	5938	8503	10556	12205	10644	7891	6771		1.24604	1.40031	1.56458
Tb927.6.4970	3171	4580	1792	3820	5003	3906	2967	3488		774	132	209	174	37	276		2385	2679	1589	4973	6713	5850	3849	4964	1090	160	300	243	54	405		0.0388684	0.0501173	0.066182
Tb927.6.5100	11997	14989	10808	8284	8619	6302	7527	6322		3056	4747	3739	2955	2522	3089		9024	8767	9585	10785	11565	9439	9766	8998	4302	5762	5371	4134	3704	4528		0.415745	0.457602	0.488056
Tb927.7.1900	22743	29471	21783	4121	4301	4767	3733	3383		5634	8930	5680	6353	6002	6215		17107	17238	19319	5365	5771	7140	4843	4815	7931	10839	8159	8888	8815	9111		1.52412	1.6451	1.75919
Tb927.7.2420	20570	25772	20101	6200	7019	6222	5806	8148		8216	9822	7842	7200	14518	9223		15472	15074	17827	8072	9418	9319	7533	11597	11566	11921	11265	10073	21321	13520		1.23443	1.36637	1.49542
Tb927.7.2750	1385	1837	1580	2398	374	1930	2468	3229		662	247	415	1539	1852	1147		1042	1074	1401	3122	502	2891	3202	4596	932	300	596	2153	2720	1681		0.294797	0.531711	0.681007
Tb927.7.3190	7717	8135	6016	3939	3053	3492	4511	2730		5059	5861	4152	4930	4594	4337		5805	4758	5335	5128	4097	5230	5853	3885	7122	7114	5964	6897	6747	6358		1.26496	1.36099	1.54613
Tb927.7.3210	6604	8622	5759	4907	3992	3744	4915	4223		2118	4560	4195	3523	2759	3797		4967	5043	5108	6389	5357	5608	6377	6010	2982	5535	6026	4929	4052	5566		0.763938	0.869574	0.923544
Tb927.7.3650	8347	10257	7992	1574	1777	1005	2165	1614		2741	4411	2066	3081	2593	3854		6278	5999	7088	2049	2384	1505	2809	2297	3859	5354	2968	4310	3808	5650		1.66892	1.89469	2.24581
Tb927.7.3880	3202	3374	2053	5410	3618	3405	5833	3933		745	567	1105	768	306	140		2408	1973	1821	7043	4855	5100	7568	5598	1049	688	1587	1074	449	205		0.0916955	0.14016	0.189677
Tb927.7.4090	2619	3622	3089	7189	6799	5195	4575	4846		3211	4693	4757	3324	3877	3666		1970	2119	2740	9360	9123	7781	5936	6897	4520	5696	6834	4650	5694	5374		0.616342	0.710392	0.764292
Tb927.7.5770	10509	11857	8537	4028	4293	2997	4310	5050		801	387	803	191	302	850		7905	6935	7571	5244	5761	4489	5592	7187	1128	470	1154	267	444	1246		0.0831179	0.130825	0.201032
Tb927.7.6220	5054	8128	4813	3314	3089	2549	4467	2520		120	334	588	343	305	483		3802	4754	4269	4315	4145	3818	5796	3587	169	405	845	480	448	708		0.100766	0.114355	0.12987
Tb927.7.6680	3358	4364	2711	777	475	428	340	774		1018	952	871	1007	925	487		2526	2553	2404	1012	637	641	441	1102	1433	1155	1251	1409	1358	714		1.28947	1.71046	2.12522
Tb927.7.7360	10133	11788	9068	3152	2397	2701	3023	2157		327	215	174	240	552	55		7622	6895	8042	4104	3216	4045	3922	3070	460	261	250	336	811	81		0.0655359	0.0824684	0.111583
Tb927.7.960	5895	5846	5021	7394	9256	8019	8636	7769		3135	3121	3620	4351	2857	2251		4434	3419	4453	9626	12420	12011	11204	11057	4413	3788	5200	6087	4196	3300		0.346084	0.386503	0.43442
Tb927.8.1100	4172	5103	4103	1610	1407	946	785	700		1118	870	1271	1178	1292	1047		3138	2985	3639	2096	1888	1417	1018	996	1574	1056	1826	1648	1897	1535		0.888969	1.07176	1.50786
Tb927.8.1670	3409	4416	2896	6728	8772	3953	6367	5972		6507	8027	7348	6710	7714	4948		2564	2583	2568	8759	11771	5921	8261	8500	9160	9743	10556	9387	11329	7253		1.05842	1.12432	1.23342
Tb927.8.1780	11454	12151	9002	1091	1762	1260	720	920		1867	1687	1840	2618	1091	1645		8615	7107	7984	1420	2364	1887	934	1309	2628	2048	2643	3663	1602	2411		1.27769	1.63122	1.90122
Tb927.8.3550	13716	16245	9415	2702	2368	2438	3421	2510		5340	6296	3632	3756	4824	4779		10317	9502	8350	3518	3178	3652	4438	3572	7517	7642	5217	5255	7085	7006		1.61012	1.92922	2.03613
Tb927.8.3770	22221	25732	18738	2093	1244	1707	1107	1413		2796	2471	2984	2775	1995	2921		16714	15051	16618	2725	1669	2557	1436	2011	3936	2999	4287	3882	2930	4282		1.55534	1.77621	2.12929
Tb927.8.4000	9901	12471	8501	6141	5666	5156	7691	6477		5663	11077	7428	6917	3907	7082		7447	7294	7539	7995	7603	7722	9978	9218	7972	13445	10671	9677	5738	10382		1.03643	1.13009	1.31664
Tb927.8.4260	7551	9308	7312	3054	3185	2706	2532	3142		3764	4465	4719	5960	3642	4836		5680	5444	6485	3976	4274	4053	3285	4472	5299	5419	6779	8338	5349	7089		1.34118	1.5996	1.68878
Tb927.8.5390	21900	25969	18136	6137	6971	5747	6431	4979		7489	8595	6536	5768	4748	6442		16473	15190	16084	7990	9354	8608	8344	7086	10543	10432	9389	8070	6973	9443		1.00976	1.12618	1.19349
Tb927.8.5500	4855	6831	4355	3565	3703	3313	2634	4017		5527	9106	5898	7225	6448	6501		3652	3996	3862	4641	4969	4962	3417	5717	7781	11052	8473	10108	9470	9530		1.79687	1.93156	2.11571
Tb927.8.5730	4231	5681	4283	1020	2239	916	254	812		-1	12	53	27	85	-1		3182	3323	3799	1328	3004	1372	330	1156	0	15	76	38	125	0		0.0252996	0.0435329	0.0802145
Tb927.8.5950	9688	11273	7059	811	552	487	1004	1272		3591	1644	1947	2323	2282	2016		7287	6594	6260	1056	741	729	1303	1810	5055	1995	2797	3250	3351	2955		2.533	2.79556	3.83676
Tb927.8.6490	11480	15465	10822	7764	8402	6218	10447	5990		8221	9087	8399	8666	6858	6644		8635	9046	9598	10108	11274	9313	13554	8525	11573	11029	12065	12124	10072	9740		0.978269	1.07845	1.18286
Tb927.8.7110	6560	9738	8421	8875	6912	8454	10155	8979		12220	13351	8530	8922	14942	13642		4934	5696	7468	11555	9275	12662	13175	12779	17203	16205	12254	12482	21944	19998		1.26753	1.35241	1.57968
Tb927.8.870	7662	10667	6005	4531	4033	3859	6651	4208		4705	8082	5672	7287	6220	4926		5763	6239	5326	5899	5412	5780	8629	5989	6624	9809	8148	10195	9135	7221		1.21491	1.37087	1.56451
Tb927.9.10040	18011	21527	10082	6530	4367	7771	6626	7109		12535	9329	8387	7760	14512	11413		13548	12591	8942	8502	5860	11639	8597	10118	17646	11323	12048	10856	21312	16730		1.37426	1.69875	1.96413
Tb927.9.10920	8478	11840	6360	2910	3474	3226	2723	3491		-1	-1	-1	79	-1	-1		6377	6925	5641	3789	4662	4832	3533	4969	0	0	0	111	0	0		0.0223385	0.0238095	0.0314181
Tb927.9.11100/9.11030	7251	8363	4709	3239	2710	3267	4246	3153		1374	2226	2379	2084	1109	1752		5454	4892	4176	4217	3636	4893	5509	4488	1934	2702	3418	2916	1629	2568		0.466146	0.562205	0.63059
Tb927.9.12400	3698	5029	2871	853	966	887	557	361		625	767	964	1251	705	1222		2782	2942	2546	1111	1296	1329	723	514	880	931	1385	1750	1035	1791		1.04214	1.3322	1.59361
Tb927.9.12880	10312	12391	6495	1739	1822	1215	559	2164		859	670	368	668	357	480		7756	7248	5760	2264	2445	1820	725	3080	1209	813	529	935	524	704		0.289297	0.370756	0.48022
Tb927.9.14430	6844	9468	6159	4197	2960	3762	5049	4301		102	24	-1	-1	120	-1		5148	5538	5462	5464	3972	5635	6551	6121	144	29	0	0	176	0		0.00730111	0.0255546	0.0312334
Tb927.9.1500	3887	5574	4635	7338	7288	5202	7156	6279		9803	9763	9597	9951	10982	7369		2924	3260	4111	9554	9779	7791	9284	8937	13800	11850	13786	13922	16128	10802		1.40976	1.47106	1.54414
Tb927.9.1670	5774	7709	5684	3730	3864	3414	3496	3443		44	109	146	49	2	127		4343	4509	5041	4856	5185	5113	4536	4900	62	132	210	69	3	186		0.0133076	0.0203348	0.0324866
Tb927.9.2140	7178	8366	5303	1462	2104	1122	1243	1956		2595	3464	3080	2256	1536	3175		5399	4893	4703	1903	2823	1680	1613	2784	3653	4204	4425	3156	2256	4654		1.4892	1.6717	2.19177
Tb927.9.2350	6491	7875	7390	4291	3119	3482	5670	2534		4254	5234	4587	4210	5853	4958		4882	4606	6554	5587	4185	5215	7356	3607	5989	6353	6589	5890	8596	7268		1.15849	1.34727	1.5565
Tb927.9.3120	5198	8650	6538	730	999	997	535	806		1086	964	1176	805	917	725		3910	5059	5798	950	1341	1493	694	1147	1529	1170	1689	1126	1347	1063		1.01226	1.15728	1.36602
Tb927.9.4910	4699	5375	3294	6037	5396	5300	5488	5653		7112	5590	5904	4891	4304	3958		3534	3144	2921	7860	7241	7938	7120	8046	10012	6785	8481	6843	6321	5802		0.852666	0.880363	1.00758
Tb927.9.6560	7802	8018	5048	6718	4838	5843	4348	7486		2066	1654	3487	2070	357	1531		5869	4690	4477	8746	6492	8751	5641	10654	2908	2008	5009	2896	524	2244		0.256574	0.331028	0.376884
Tb927.9.9320	6246	7390	5025	4776	7361	4461	5578	5267		8937	10187	8203	6374	5259	6792		4698	4322	4457	6218	9877	6681	7237	7496	12581	12364	11784	8917	7723	9956		1.24692	1.40489	1.63886
Gene ID	Input 1	Input 2	Input 3	Tet- 1	Tet- 2	Tet- 3	Tet- 4	Tet- 5	Tet- 6	Tet+ 1	Tet+ 2	Tet+ 3	Tet+ 4	Tet+ 5	Tet+ 6		Problem	Action
Tb927.11.10520	-1	-1	-1	-1	-1	-1	7	1		-1	-1	-1	1	2	3		Wrong insert	Remade/retransfected
Tb927.11.15010	-1	-1	-1	-1	-1	-1	-1	-1		-1	-1	-1	-1	-1	-1		Wrong insert	Remade/retransfected
Tb927.2.5230	-1	-1	-1	-1	-1	-1	-1	-1		-1	-1	-1	-1	-1	-1		Wrong insert	Remade/retransfected
Tb927.3.1630	-1	-1	-1	-1	-1	-1	-1	-1		-1	-1	-1	-1	-1	-1		Wrong insert	Remade/retransfected
Tb927.3.2060	-1	-1	-1	-1	-1	-1	-1	-1		-1	-1	-1	-1	-1	-1		Wrong insert	Remade/retransfected
Tb927.7.6310	-1	-1	-1	-1	-1	-1	-1	-1		-1	-1	-1	-1	-1	-1		Wrong insert	Remade/retransfected
Tb927.11.12310	-1	-1	-1	-1	-1	-1	-1	-1		-1	-1	-1	-1	-1	-1		Defeaut	Added again
Tb927.11.7160	-1	-1	-1	-1	-1	-1	-1	-1		-1	-1	-1	-1	-1	-1		Defeaut	Added again
Tb927.3.5180	-1	-1	-1	-1	-1	-1	-1	-1		-1	-1	-1	-1	-1	-1		Defeaut	Added again
Tb927.9.2240	-1	-1	-1	-1	-1	-1	-1	-1		-1	-1	-1	-1	-1	-1		Defeaut	Added again
Tb927.10.14300	-1	-1	-1	-1	-1	-1	-1	-1		-1	-1	-1	-1	-1	-1		No insert	Remade/retransfected
Tb927.10.14770	-1	-1	-1	-1	-1	-1	-1	-1		-1	-1	-1	-1	-1	-1		No insert	Plasmid retransfected
Tb927.10.3340	18044	22907	13206	-1	-1	-1	-1	-1		-1	-1	-1	-1	-1	-1		No insert	2nd clone used
Tb927.10.3900	212	497	180	-1	-1	-1	-1	-1		-1	-1	-1	-1	-1	-1		No insert	Plasmid retransfected
Tb927.3.3290	1145	1361	1763	-1	-1	-1	-1	-1		-1	-1	-1	-1	-1	12		No insert	2nd clone used
Tb927.4.420	1	-1	-1	-1	-1	-1	-1	-1		-1	-1	-1	-1	-1	-1		No insert	2nd clone used
Tb927.4.4970	-1	-1	91	-1	-1	-1	-1	-1		-1	-1	-1	-1	-1	-1		No insert	2nd clone used
Tb927.5.1650	-1	-1	-1	-1	-1	-1	-1	-1		-1	-1	-1	-1	-1	-1		No insert	Remade/retransfected
Tb927.6.4220	3254	3892	1552	-1	-1	-1	-1	-1		-1	-1	-1	-1	-1	-1		No insert	2nd clone used
Tb927.7.3580	-1	-1	-1	-1	-1	-1	-1	-1		-1	-1	-1	-1	-1	-1		No insert	2nd clone used
Tb927.7.5220	-1	-1	-1	-1	-1	-1	-1	-1		-1	-1	-1	-1	-1	-1		No insert	Remade/retransfected
Tb927.8.1690	-1	-1	-1	-1	-1	-1	-1	-1		-1	-1	-1	-1	-1	-1		No insert	Remade/retransfected
Tb927.8.6810	-1	-1	-1	-1	-1	-1	-1	-1		-1	-1	-1	-1	-1	-1		No insert	Remade/retransfected
Tb927.9.1570	-1	-1	-1	-1	-1	-1	-1	-1		-1	-1	-1	-1	-1	-1		No insert	2nd clone used

## Sheet: Exp.2 (Ill)
	RAW COUNTS																NORMALIZED COUNTS: RAW (10^6 X RAW/SUM ALL COUNTS INCLUDED IN THE ANALYSIS)																Tet+/Tet- ratio (95% confidence)
Gene ID	Input 1	Input 2	Input 3	Tet- 1	Tet- 2	Tet- 3	Tet- 4	Tet- 5	Tet- 6	Tet+ 1	Tet+ 2	Tet+ 3	Tet+ 4	Tet+ 5	Tet+ 6		Input 1	Input 2	Input 3	Tet- 1	Tet- 2	Tet- 3	Tet- 4	Tet- 5	Tet- 6	Tet+ 1	Tet+ 2	Tet+ 3	Tet+ 4	Tet+ 5	Tet+ 6		2.5%	Median	97.5%
Tb927.10.14300	5039	6112	5752	6900	9921	4011	6473	10655	6995	980	1096	883	999	222	481		6634	10365	10685	13249	10629	7808	9533	11296	9008	1107	1445	1272	935	686	1318		0.0819892	0.112279	0.144046
Tb927.11.10520	4041	3462	2499	3151	5982	1709	3381	4618	3131	1096	1093	562	480	686	497		5320	5871	4642	6051	6409	3327	4980	4896	4032	1238	1441	809	449	2119	1362		0.133697	0.243368	0.390742
Tb927.11.15010	3337	4884	4265	3017	5026	2787	4205	4658	4137	6115	3947	4769	8382	1920	2334		4393	8282	7923	5793	5385	5425	6193	4938	5327	6907	5203	6869	7843	5930	6397		1.02829	1.1933	1.35388
Tb927.2.5230	7839	8659	6096	6577	8255	3847	6833	9671	6643	13398	9708	10259	10689	3054	4323		10321	14684	11324	12629	8844	7488	10064	10253	8554	15134	12796	14777	10001	9432	11849		1.00184	1.28705	1.60635
Tb927.3.1630	2500	3531	4003	3207	3769	2496	3457	2912	3644	6019	4744	3168	6097	2530	1995		3291	5988	7436	6158	4038	4859	5091	3087	4693	6799	6253	4563	5705	7814	5468		1.02984	1.30197	1.6839
Tb927.3.2060	1494	1653	1548	1412	2372	1002	2606	3055	1930	3785	2095	3006	4450	1157	891		1967	2803	2876	2711	2541	1950	3838	3239	2485	4275	2761	4330	4164	3573	2442		0.959539	1.31985	1.70405
Tb927.5.1650	6072	3032	1670	4100	9816	4968	8070	13914	11733	19253	11176	9307	12007	6346	10456		7994	5142	3102	7873	10516	9670	11885	14751	15109	21747	14731	13405	11235	19600	28659		1.10287	1.552	2.19369
Tb927.7.5220	4382	4499	4246	4893	9391	2865	4981	10638	5275	8722	6216	7246	12409	2578	6346		5769	7629	7887	9396	10061	5577	7336	11278	6793	9852	8194	10437	11611	7962	17394		0.886406	1.26922	1.7379
Tb927.7.6310	1195	890	2066	490	2068	814	1200	677	867	44	15	28	25	5	8		1573	1509	3838	941	2216	1584	1767	718	1116	50	20	40	23	15	22		0.0116977	0.0204836	0.0338817
Tb927.8.1690	3511	3447	2376	3649	7291	1859	3961	4533	5234	6280	3780	4750	8418	1398	1934		4623	5845	4414	7007	7811	3619	5834	4806	6740	7093	4983	6842	7877	4318	5301		0.725232	1.01084	1.41315
Tb927.8.6810	5680	5210	5481	4660	7863	3678	6523	8609	8801	11004	9844	7682	11155	3800	5079		7478	8835	10181	8948	8424	7159	9607	9127	11333	12429	12976	11065	10437	11736	13921		1.14765	1.3503	1.54567
Tb927.10.14770	3432	4017	5399	5128	6585	6608	6415	6463	6356	1851	2386	721	1625	392	496		4519	6812	10029	9847	7055	12863	9448	6852	8185	2091	3145	1038	1520	1211	1359		0.122493	0.174194	0.300776
Tb927.10.3900	5684	5698	4197	5582	4708	4365	4476	6044	4578	6665	5342	4246	6261	3257	2098		7483	9663	7796	10719	5044	8497	6592	6408	5895	7528	7041	6116	5858	10059	5750		0.758874	1.00486	1.31736
Tb927.10.3340	5331	6293	3580	4031	6965	3328	6283	8363	6445	8092	7455	8142	10132	3665	3813		7019	10672	6650	7740	7462	6478	9254	8866	8300	9140	9827	11727	9480	11319	10451		1.12031	1.27375	1.48964
Tb927.3.3290	3810	2751	3118	3357	4605	3887	4742	6023	4573	5130	4959	3953	7385	1943	2295		5016	4665	5792	6446	4934	7566	6984	6385	5889	5795	6537	5694	6910	6001	6290		0.853471	0.96249	1.13203
Tb927.4.420	7179	5634	6805	5012	8842	6489	8685	11136	9075	1187	648	259	472	231	123		9452	9554	12641	9624	9473	12631	12791	11806	11686	1341	854	373	442	713	337		0.0317804	0.0521147	0.0901516
Tb927.4.4970	3183	3118	3081	2604	6190	2202	3852	6243	4535	7796	5474	4323	8724	1765	2025		4191	5288	5723	5000	6632	4286	5673	6619	5840	8806	7215	6227	8163	5451	5550		0.94709	1.23085	1.49843
Tb927.6.4220	5749	5094	6672	5469	9721	5957	7103	9103	5935	10717	8159	5062	8368	2698	3061		7569	8638	12394	10502	10415	11596	10461	9651	7643	12105	10755	7291	7830	8333	8390		0.723525	0.870373	1.12146
Tb927.7.3580	2089	2323	3009	2758	4946	1922	3453	5233	3482	5122	4166	4635	5151	987	1564		2750	3939	5589	5296	5299	3741	5086	5548	4484	5785	5491	6676	4820	3048	4287		0.809244	1.03948	1.27414
Tb927.9.1570	3629	3581	3028	3779	4537	2115	2377	3287	3138	4743	4549	3281	6240	1767	1795		4778	6073	5625	7256	4861	4117	3501	3485	4041	5357	5996	4726	5839	5457	4920		0.96079	1.30222	1.54793
Tb11.01.2900	4664	8510	7056	6265	8127	4687	7793	9218	7969	9487	12164	8482	13146	5181	4621		6141	14431	13107	12030	8707	9123	11477	9773	10262	10716	16034	12217	12300	16002	12666		1.07171	1.30341	1.60155
Tb927.1.1000	6823	5907	4288	4281	8597	5898	6132	7147	7469	10956	8887	7985	11957	4394	4316		8983	10017	7965	8220	9210	11481	9031	7577	9618	12375	11714	11501	11188	13571	11830		1.17217	1.32037	1.51145
Tb927.1.1530	2805	686	377	654	775	687	244	133	606	1000	1199	750	703	176	276		3693	1163	700	1256	830	1337	359	141	780	1130	1580	1080	658	544	756		0.697073	1.2716	3.77437
Tb927.1.1930	2774	1883	2550	2975	5607	2343	4473	5559	3853	2516	1611	1957	2236	616	1160		3652	3193	4737	5713	6007	4561	6588	5893	4962	2842	2124	2819	2092	1903	3179		0.343344	0.44975	0.556103
Tb927.1.3130	3388	4663	2456	2725	3869	2232	3204	4011	4046	5545	4663	3413	3986	2962	2101		4461	7908	4562	5233	4145	4345	4719	4252	5210	6263	6146	4916	3730	9148	5759		0.990542	1.25572	1.6207
Tb927.10.10350	11555	2674	3207	3243	6735	3931	4213	6218	4231	1834	3049	1609	2775	858	535		15213	4535	5957	6227	7216	7652	6205	6592	5448	2072	4019	2318	2597	2650	1466		0.278954	0.366675	0.50582
Tb927.10.1070	5872	6078	4008	4150	8056	3900	4218	7743	6161	2524	4086	2132	3241	1382	1385		7731	10307	7445	7969	8631	7592	6212	8209	7934	2851	5386	3071	3033	4268	3796		0.369957	0.468699	0.612624
Tb927.10.10870	2818	1832	1135	2146	3873	2686	2567	4543	3071	3488	3477	2276	3953	1404	1904		3710	3107	2108	4121	4149	5228	3781	4816	3955	3940	4583	3278	3699	4336	5219		0.806705	0.964966	1.16211
Tb927.10.11940	4046	2897	2428	1620	2320	2286	1906	1995	2598	5718	5683	2206	3080	1875	2408		5327	4913	4510	3111	2486	4450	2807	2115	3346	6459	7491	3177	2882	5791	6600		1.05439	1.83739	2.66178
Tb927.10.12040	3002	3514	3870	2442	4328	3007	2275	4037	3579	3796	6783	4009	5292	3720	2908		3952	5959	7189	4689	4637	5853	3351	4280	4609	4288	8941	5774	4952	11489	7971		1.03046	1.53403	2.37869
Tb927.10.13010	2222	2175	3138	1888	4174	1300	4175	2929	2571	2575	2595	1132	2398	809	1084		2925	3688	5829	3625	4472	2531	6149	3105	3311	2909	3421	1630	2244	2499	2971		0.482692	0.717469	0.962116
Tb927.10.13480/10.13490	3611	3037	2110	2725	5243	2064	2413	4490	3458	3888	3964	4530	8165	1362	2231		4754	5150	3920	5233	5617	4018	3554	4760	4453	4392	5225	6525	7640	4207	6115		0.935029	1.22316	1.59294
Tb927.10.13780	4626	2171	3437	3775	6317	3657	4433	4888	4613	471	492	199	309	200	193		6091	3682	6385	7249	6768	7118	6529	5182	5940	532	649	287	289	618	529		0.044454	0.0798223	0.0976762
Tb927.10.1380	4511	4987	2831	2974	5613	3731	4099	4986	4864	6800	6437	6079	7640	3619	3076		5939	8457	5259	5711	6014	7263	6037	5286	6264	7681	8485	8756	7149	11177	8431		1.19714	1.40103	1.63085
Tb927.10.14420	2484	1703	1880	1641	2156	1434	1968	2457	2524	3294	2619	2702	3308	1121	965		3270	2888	3492	3151	2310	2791	2898	2605	3250	3721	3452	3892	3095	3462	2645		1.02189	1.19289	1.4098
Tb927.10.14780	3576	635	318	149	696	519	545	412	434	1200	475	647	822	179	182		4708	1077	591	286	746	1010	803	437	559	1355	626	932	769	553	499		0.733895	1.1956	2.05641
Tb927.10.14800	5686	4883	4808	4912	10231	3434	8096	9504	8353	11487	8165	10875	14306	3485	3984		7486	8281	8931	9432	10961	6684	11924	10076	10757	12975	10763	15664	13386	10764	10920		1.0006	1.20516	1.55468
Tb927.10.15020	2885	1889	1652	2464	5839	1968	2695	4971	3578	4789	3779	4441	7069	1860	1842		3798	3203	3069	4731	6256	3831	3969	5270	4608	5409	4981	6397	6614	5745	5049		1.00545	1.21472	1.4475
Tb927.10.15300	2216	1847	1486	1247	1928	1981	1549	1958	1956	710	1196	997	986	299	460		2918	3132	2760	2394	2066	3856	2281	2076	2519	802	1576	1436	923	923	1261		0.346719	0.445681	0.645379
Tb927.10.15880	12998	16082	8334	7636	14790	7751	11777	15110	11736	16118	15468	13858	30822	7923	6749		17113	27272	15481	14663	15845	15088	17345	16019	15113	18206	20389	19960	28839	24470	18498		1.1767	1.30532	1.71106
Tb927.10.16030	5499	4310	3651	2103	5318	1794	2066	921	2276	4548	5366	609	2468	2620	2402		7240	7309	6782	4038	5697	3492	3043	976	2931	5137	7073	877	2309	8092	6584		0.596181	1.61186	2.58881
Tb927.10.16160	12361	13544	7972	8100	17363	9025	10591	15742	12712	20670	11976	12503	24596	5658	7093		16274	22968	14809	15554	18602	17568	15598	16689	16370	23347	15786	18009	23014	17475	19441		0.994706	1.14238	1.37174
Tb927.10.1910	1758	509	206	442	480	252	380	236	737	1010	761	916	2135	388	396		2315	863	383	849	514	491	560	250	949	1141	1003	1319	1998	1198	1085		1.37794	2.2146	4.012
Tb927.10.1940	3464	3373	4806	5221	6431	4162	4822	5722	5247	6885	5025	5947	7914	1843	2643		4561	5720	8928	10025	6890	8102	7102	6066	6757	7777	6624	8566	7405	5692	7244		0.788612	0.990599	1.16166
Tb927.10.2040	3427	1705	749	999	1351	336	1714	1372	1004	306	363	378	822	106	172		4512	2891	1391	1918	1447	654	2524	1455	1293	346	478	544	769	327	471		0.213591	0.316265	0.528787
Tb927.10.2390	3317	2654	2952	2463	4245	2317	3493	4024	3031	5795	4381	5271	6307	2069	2380		4367	4501	5484	4729	4548	4510	5144	4266	3903	6546	5775	7592	5901	6390	6523		1.27115	1.41735	1.62131
Tb927.10.3230	7440	4623	4866	5433	8503	4614	6652	9018	7684	9094	9074	7474	12180	4289	4081		9795	7840	9039	10432	9110	8981	9797	9561	9895	10272	11961	10765	11397	13247	11186		1.08114	1.1777	1.29143
Tb927.10.350	7748	8162	6895	4146	7969	7142	6215	8082	7394	10392	10258	7323	9930	4098	5179		10201	13841	12808	7961	8538	13902	9153	8568	9522	11738	13521	10548	9291	12657	14195		0.995409	1.30294	1.56447
Tb927.10.460	2817	5624	2722	2048	4485	2769	3342	5391	5497	5888	4178	6288	10433	3301	3650		3709	9537	5056	3933	4805	5390	4922	5715	7079	6651	5507	9057	9762	10195	10004		1.19887	1.69424	2.05698
Tb927.10.4940	3240	2563	2308	3444	4601	1841	3128	5095	3747	115	240	94	172	94	35		4266	4346	4287	6613	4929	3584	4607	5402	4825	130	316	135	161	290	96		0.0224515	0.0315967	0.0588355
Tb927.10.4990	2519	3661	3370	3432	3873	1872	3060	4570	2282	109	182	138	121	37	23		3316	6208	6260	6590	4149	3644	4507	4845	2939	123	240	199	113	114	63		0.0179749	0.0303278	0.0487032
Tb927.10.5140	3331	1560	1428	2173	2385	1514	2484	2936	2369	55	24	47	43	14	11		4386	2645	2653	4173	2555	2947	3658	3113	3051	62	32	68	40	43	30		0.00970914	0.0133418	0.0199165
Tb927.10.5270	2745	1612	779	648	1018	749	1258	1192	1071	2010	1064	889	1349	888	639		3614	2734	1447	1244	1091	1458	1853	1264	1379	2270	1402	1280	1262	2743	1751		0.931945	1.20097	1.81032
Tb927.10.5310	2703	1649	1341	1641	3007	1120	2160	2316	1913	4230	3114	3582	3738	931	895		3559	2796	2491	3151	3222	2180	3181	2455	2463	4778	4105	5159	3498	2875	2453		0.99591	1.36951	1.80999
Tb927.10.5950/927.10.5940	3190	4916	4727	2476	3531	2565	4690	4308	4898	5704	4110	3952	6095	1693	2047		4200	8337	8781	4754	3783	4993	6907	4567	6307	6443	5418	5692	5703	5229	5611		0.866656	1.1411	1.34265
Tb927.10.7780	3152	1134	2809	2205	4039	1567	3098	4320	2486	871	456	359	399	259	262		4150	1923	5218	4234	4327	3050	4563	4580	3201	984	601	517	373	800	718		0.118004	0.167722	0.225857
Tb927.10.8420	5573	3033	3424	4307	6633	3071	3997	6921	5024	4014	1959	2331	2686	938	1502		7337	5143	6360	8270	7106	5978	5887	7337	6470	4534	2582	3357	2513	2897	4117		0.370146	0.471983	0.629466
Tb927.10.8730	5502	4390	4304	3232	6923	3859	4852	6267	4809	8095	6122	5676	9954	3104	3146		7244	7445	7995	6206	7417	7512	7146	6644	6193	9144	8070	8175	9314	9587	8623		1.15525	1.2881	1.43764
Tb927.10.9600	2646	1750	1119	2273	3303	1259	2277	3898	3565	4676	3433	6031	4385	1295	2159		3484	2968	2079	4365	3539	2451	3354	4133	4591	5282	4525	8687	4103	4000	5918		1.01461	1.3513	2.02361
Tb927.10.9900	6089	4633	4153	3568	6449	2678	4180	6864	5868	8088	6320	6879	9640	2105	3087		8017	7857	7715	6851	6909	5213	6156	7277	7556	9136	8331	9908	9020	6501	8461		1.08791	1.27918	1.5348
Tb927.11.1180	4239	4090	2804	2833	5947	2053	3877	6607	4090	3306	1513	2239	4697	910	1505		5581	6936	5209	5440	6371	3996	5710	7004	5267	3734	1994	3225	4395	2811	4125		0.435439	0.608224	0.77644
Tb927.11.12410	854	1570	576	580	904	621	657	528	785	9	9	10	6	5	2		1124	2662	1070	1114	969	1209	968	560	1011	10	12	14	6	15	5		0.00554994	0.0110973	0.0149719
Tb927.11.12420	2392	3829	1988	1746	3640	2615	2120	2703	3301	2041	2870	1127	2018	1476	1161		3149	6493	3693	3353	3900	5090	3122	2866	4251	2305	3783	1623	1888	4559	3182		0.486354	0.738309	1.11929
Tb927.11.14070	2153	287	457	820	653	930	802	811	1193	601	637	757	91	80	167		2835	487	849	1575	700	1810	1181	860	1536	679	840	1090	85	247	458		0.1298	0.442901	0.816311
Tb927.11.14270	3421	903	913	1153	1366	679	973	1980	1470	1696	1191	1744	3063	1141	588		4504	1531	1696	2214	1463	1322	1433	2099	1893	1916	1570	2512	2866	3524	1612		0.90232	1.29239	1.92905
Tb927.11.14500	2192	1139	2266	3003	4367	1040	2511	4201	2864	4345	2248	3279	4530	999	1041		2886	1932	4209	5766	4679	2024	3698	4454	3688	4908	2963	4723	4239	3085	2853		0.662213	0.928846	1.40999
Tb927.11.14680	7389	4010	1950	3346	7360	3256	6068	8860	7761	2137	1269	663	901	796	418		9728	6800	3622	6425	7885	6338	8937	9393	9994	2414	1673	955	843	2458	1146		0.114013	0.18133	0.285082
Tb927.11.16790	4308	2907	3231	3552	5462	2400	3668	6446	2803	7237	3495	4314	10632	3384	1776		5672	4930	6002	6821	5852	4672	5402	6834	3610	8174	4607	6214	9948	10452	4868		0.849842	1.33986	1.93495
Tb927.11.2040	1428	249	284	288	337	181	793	1293	477	92	227	70	14	116	5		1880	422	528	553	361	352	1168	1371	614	104	299	101	13	358	14		0.0253821	0.171233	0.513864
Tb927.11.3140	1294	1345	1382	1345	1665	993	1937	2592	1837	2080	1876	2024	5186	774	569		1704	2281	2567	2583	1784	1933	2853	2748	2366	2349	2473	2915	4852	2391	1560		0.836872	1.053	1.63404
Tb927.11.4470	2569	1632	2058	1132	2575	1742	2396	3418	2005	591	501	280	495	106	118		3382	2768	3823	2174	2759	3391	3529	3624	2582	668	660	403	463	327	323		0.106752	0.153214	0.221534
Tb927.11.4780	3746	2760	3913	2873	5126	2928	4805	4756	3078	6691	4922	6316	11817	2356	2300		4932	4680	7269	5517	5492	5699	7077	5042	3964	7558	6488	9097	11057	7277	6304		1.14376	1.41087	1.88797
Tb927.11.5340	3895	5541	2848	5206	5516	3441	3623	4422	5190	327	166	91	124	39	60		5128	9397	5290	9997	5910	6698	5336	4688	6683	369	219	131	116	120	164		0.0182654	0.0250243	0.0429129
Tb927.11.5860	233	13	328	9	518	77	346	194	34	447	299	58	460	169	221		307	22	609	17	555	150	510	206	44	505	394	84	430	522	606		0.80991	2.53398	14.6956
Tb927.11.6690	4887	4084	3176	4944	8630	2738	5434	6372	5304	13132	6734	6732	6049	2511	3335		6434	6926	5900	9494	9246	5330	8003	6755	6830	14833	8876	9696	5660	7755	9141		0.89434	1.18133	1.63483
Tb927.11.6990	1833	1178	1926	1008	2036	911	1527	2119	1747	1843	2308	1903	3979	1102	959		2413	1998	3578	1936	2181	1773	2249	2246	2250	2082	3042	2741	3723	3404	2629		1.14682	1.38511	1.65964
Tb927.11.7010	2916	953	998	1058	1744	1264	1437	1068	1041	2380	2335	2544	1714	665	915		3839	1616	1854	2032	1868	2460	2116	1132	1341	2688	3078	3664	1604	2054	2508		1.02726	1.4246	2.04923
Tb927.11.7210	3399	4862	3128	2700	3723	1348	3005	4003	4491	4664	6608	4070	4830	1446	1644		4475	8245	5811	5185	3989	2624	4426	4244	5783	5268	8710	5862	4519	4466	4506		0.941353	1.18544	1.76146
Tb927.11.790	2296	2815	1838	1285	4105	1209	2094	3298	2336	4038	3121	3462	5663	1171	1748		3023	4774	3414	2467	4398	2353	3084	3496	3008	4561	4114	4986	5299	3617	4791		1.13307	1.50983	1.89138
Tb927.11.8150	1121	556	551	240	1185	612	357	1631	944	1240	1821	1067	2118	888	772		1476	943	1024	461	1270	1191	526	1729	1216	1401	2400	1537	1982	2743	2116		1.20806	1.93172	3.80123
Tb927.11.8170	4740	2909	1625	1454	4448	1965	2438	3054	3143	3466	4221	3863	4409	1196	1449		6241	4933	3019	2792	4765	3825	3591	3238	4047	3915	5564	5564	4125	3694	3972		0.968133	1.18376	1.51343
Tb927.11.8220	4807	3641	2500	2715	4086	3735	3308	4037	3355	64	39	30	41	26	17		6329	6174	4644	5213	4378	7270	4872	4280	4320	72	51	43	38	80	47		0.0082079	0.0103911	0.0155997
Tb927.11.850	7625	6045	7285	6040	9975	6157	7420	10689	10590	6067	4914	3339	5749	1799	2190		10039	10251	13533	11598	10687	11985	10928	11332	13637	6853	6477	4809	5379	5556	6003		0.432286	0.497772	0.570123
Tb927.11.8940	2992	1963	1807	1263	3206	3545	3011	4781	4058	5639	5511	4696	7976	1865	3101		3939	3329	3357	2425	3435	6900	4435	5069	5226	6369	7264	6764	7463	5760	8500		1.17752	1.51393	2.37055
Tb927.11.9190	2820	1077	2739	2354	3775	1823	2510	2568	2832	949	955	822	1329	469	156		3713	1826	5088	4520	4044	3549	3697	2722	3647	1072	1259	1184	1244	1449	428		0.205276	0.318997	0.392884
Tb927.11.9270	1469	189	567	917	963	1245	729	978	847	1357	1130	1878	3610	399	682		1934	321	1053	1761	1032	2423	1074	1037	1091	1533	1489	2705	3378	1232	1869		0.946117	1.43608	2.47818
Tb927.11.9290	2698	1189	1686	1531	3216	891	1980	2386	1753	1622	1455	943	1476	278	607		3552	2016	3132	2940	3445	1734	2916	2530	2257	1832	1918	1358	1381	859	1664		0.423103	0.576547	0.783204
Tb927.2.1820	3355	2403	2867	2582	4230	3470	4264	3935	3059	2898	2001	2024	3391	748	1149		4417	4075	5326	4958	4532	6754	6280	4172	3939	3273	2638	2915	3173	2310	3149		0.465043	0.586233	0.739676
Tb927.2.2120	4214	5272	3710	2556	4943	3071	3568	5785	5334	5781	5818	5124	10466	2646	2815		5548	8940	6892	4908	5296	5978	5255	6133	6869	6530	7669	7380	9793	8172	7716		1.17955	1.37505	1.59061
Tb927.2.2260	1712	828	1028	2110	1861	1062	1578	2563	1367	2176	2145	2468	3245	763	986		2254	1404	1910	4052	1994	2067	2324	2717	1760	2458	2827	3555	3036	2357	2703		0.871409	1.23975	1.52927
Tb927.2.2430	1187	1171	1344	564	1698	731	972	1170	1244	469	327	260	237	141	129		1563	1986	2497	1083	1819	1423	1432	1240	1602	530	431	374	222	435	354		0.200686	0.277097	0.358846
Tb927.2.2720	2365	1475	1634	1592	4000	2239	3344	2537	2286	4254	2516	3827	5017	1512	2282		3114	2501	3035	3057	4285	4358	4925	2690	2944	4805	3316	5512	4694	4670	6255		1.02176	1.31529	1.76571
Tb927.2.4200	4598	4425	3618	2515	6201	4661	5090	7344	6262	9487	9988	7092	14371	2494	3408		6054	7504	6721	4829	6643	9073	7497	7786	8064	10716	13166	10215	13447	7703	9341		1.15895	1.45573	1.8902
Tb927.2.4510	7389	5533	5228	4133	9266	2475	5483	8759	5783	1721	1178	614	1259	389	357		9728	9383	9711	7936	9927	4818	8075	9286	7447	1944	1553	884	1178	1201	979		0.116187	0.156442	0.22652
Tb927.3.1570	4775	4338	3952	2591	4129	2925	3974	6576	5248	6929	7163	6192	9465	3433	3797		6287	7356	7341	4975	4424	5694	5853	6972	6758	7827	9442	8919	8856	10603	10407		1.3584	1.60397	1.96385
Tb927.3.1610	6339	5288	3747	3989	7927	3974	4543	7069	6173	8335	7548	5242	10360	2146	3056		8346	8967	6960	7660	8493	7736	6691	7494	7949	9415	9949	7550	9694	6628	8376		0.937247	1.14	1.28607
Tb927.3.1850	6281	4420	4448	2778	9154	4068	5373	8234	6954	10779	7948	8334	17344	3944	3986		8270	7496	8263	5334	9807	7919	7913	8729	8955	12175	10477	12004	16228	12181	10925		1.24731	1.44882	1.97012
Tb927.3.2440	3784	5077	5135	3398	6692	2555	4961	5385	5275	181	85	182	186	53	72		4982	8610	9539	6525	7169	4973	7307	5709	6793	204	112	262	174	164	197		0.0226603	0.0285836	0.0361396
Tb927.3.2690	12424	5185	6853	9575	24643	10337	11709	24326	19036	25746	21780	29153	26389	8469	12862		16357	8793	12730	18386	26401	20121	17245	25789	24514	29081	28709	41990	24692	26157	35254		1.08734	1.39032	1.79137
Tb927.3.3080	4481	4526	2693	2310	4982	3885	4434	6456	7473	8048	6132	5148	5145	3047	3834		5900	7675	5002	4436	5337	7562	6530	6844	9623	9090	8083	7415	4814	9411	10509		0.892289	1.2632	1.7032
Tb927.3.3190	7250	9908	6672	4976	13321	6583	10200	14824	11262	16578	15672	11260	17447	5123	7220		9545	16802	12394	9555	14271	12814	15022	15716	14503	18725	20658	16218	16325	15823	19789		1.1025	1.27884	1.61288
Tb927.3.3920	4389	3085	2500	2754	3291	2979	3012	4763	5075	3183	2633	1640	2506	1333	1096		5779	5232	4644	5288	3526	5799	4436	5050	6535	3595	3471	2362	2345	4117	3004		0.46434	0.622171	0.802671
Tb927.3.4560	2180	1870	1471	929	1255	983	1453	1281	1428	1703	1665	1104	2823	634	744		2870	3171	2733	1784	1345	1913	2140	1358	1839	1924	2195	1590	2641	1958	2039		0.961271	1.16478	1.47165
Tb927.3.4670	3248	1744	2317	2866	5749	3517	3677	4085	4119	5827	5057	5559	8674	2070	2698		4276	2958	4304	5503	6159	6846	5415	4331	5304	6582	6666	8007	8116	6393	7395		1.10369	1.27842	1.50969
Tb927.3.4860	2340	768	1220	946	863	940	1134	885	1448	1650	1364	851	1426	663	546		3081	1302	2266	1817	925	1830	1670	938	1865	1864	1798	1226	1334	2048	1497		0.768429	1.06205	1.71478
Tb927.3.5400	6001	4245	3339	2474	5715	3238	4029	6689	7155	2130	2728	2268	2615	1395	1252		7901	7199	6202	4751	6123	6303	5934	7091	9214	2406	3596	3267	2447	4309	3432		0.3771	0.506771	0.646457
Tb927.3.5650	17647	9358	7938	8404	17194	17218	18342	25884	17546	18224	25216	21574	15273	9474	10233		23234	15869	14746	16137	18421	33516	27014	27441	22595	20585	33238	31074	14291	29261	28048		0.762977	1.10033	1.58887
Tb927.3.690	9605	9011	8772	7378	12329	6411	9181	10428	9585	1028	1724	463	297	292	615		12646	15281	16295	14167	13209	12479	13522	11055	12343	1161	2272	667	278	902	1686		0.0381507	0.0809178	0.146407
Tb927.4.1700	3343	1583	2216	2908	2833	2641	3225	4802	3649	5972	3460	3455	6551	1426	2233		4401	2684	4116	5584	3035	5141	4750	5091	4699	6746	4561	4976	6130	4404	6120		0.911526	1.15294	1.44335
Tb927.4.2460	9429	8017	8930	7436	9927	9314	9880	11184	11140	13075	14621	15174	12459	6677	6183		12414	13595	16588	14279	10635	18130	14551	11857	14345	14769	19272	21856	11658	20622	16947		0.958983	1.26826	1.62544
Tb927.4.2500	1057	1310	522	581	1344	863	1377	1952	1410	1377	1341	1610	3683	505	937		1392	2222	970	1116	1440	1680	2028	2069	1816	1555	1768	2319	3446	1560	2568		0.889601	1.25305	1.7992
Tb927.4.3420	2907	1563	566	987	2902	1159	1958	2627	1931	1866	1070	1297	1342	598	771		3827	2651	1051	1895	3109	2256	2884	2785	2487	2108	1410	1868	1256	1847	2113		0.5366	0.698669	0.876668
Tb927.4.3770	3267	2580	2530	4747	4034	2060	2641	3425	4561	6398	6010	4024	9802	2813	2423		4301	4375	4700	9115	4322	4010	3890	3631	5873	7227	7922	5796	9171	8688	6641		1.09127	1.68475	2.13519
Tb927.4.4590	3190	2350	2213	1953	4582	2223	3450	5296	3297	6184	3380	3679	8203	1280	1815		4200	3985	4111	3750	4909	4327	5081	5615	4246	6985	4455	5299	7675	3953	4975		0.899793	1.14906	1.49479
Tb927.4.5180/8.7220	2428	556	663	743	1216	531	1347	2335	1279	34	15	23	39	12	9		3197	943	1232	1427	1303	1034	1984	2475	1647	38	20	33	36	37	25		0.0135731	0.0196894	0.0275481
Tb927.4.5310	2090	2190	1191	1292	2038	1549	1553	1907	2508	295	559	196	240	33	127		2752	3714	2212	2481	2183	3015	2287	2022	3230	333	737	282	225	102	348		0.0686804	0.119814	0.213247
Tb927.4.5390/8.6930	2026	2548	4391	1677	3910	3041	3493	2579	2715	3074	3868	2848	6534	1573	1486		2667	4321	8157	3220	4189	5919	5144	2734	3496	3472	5099	4102	6114	4858	4073		0.824792	1.17511	1.52103
Tb927.4.800	6371	4349	5185	3815	6700	3712	6470	7140	6924	7558	8014	9019	14435	4272	3571		8388	7375	9632	7326	7178	7226	9529	7570	8916	8537	10564	12990	13506	13194	9788		1.15848	1.42817	1.79267
Tb927.4.840	7721	5284	5753	5303	7196	4613	5740	9403	6310	10399	9661	7359	14323	4338	5100		10165	8961	10687	10183	7709	8979	8454	9969	8126	11746	12734	10600	13402	13398	13979		1.25218	1.43313	1.65057
Tb927.5.2820	4145	2722	3951	3969	5457	3645	3933	6468	4862	5827	4502	4566	11153	2421	2682		5457	4616	7339	7621	5846	7095	5792	6857	6261	6582	5934	6577	10436	7477	7351		0.927343	1.08123	1.32419
Tb927.5.3150	7397	8399	3774	4420	10483	5414	6101	11965	8189	11775	7732	9716	23066	2774	4396		9739	14243	7011	8487	11231	10539	8985	12685	10545	13300	10192	13994	21582	8568	12049		0.930727	1.2009	1.69401
Tb927.5.3160	1936	2573	2025	2520	3989	1860	3653	3822	3204	5896	4566	4868	7325	2030	1477		2549	4363	3762	4839	4274	3621	5380	4052	4126	6660	6019	7012	6854	6270	4048		1.17792	1.46727	1.69551
Tb927.5.3320	1202	1573	649	943	1901	773	922	1797	711	2338	1888	2198	2793	642	857		1583	2668	1206	1811	2037	1505	1358	1905	916	2641	2489	3166	2613	1983	2349		1.26507	1.56119	2.24811
Tb927.5.3420	7084	5015	8876	5002	10492	5051	5175	9052	8379	13091	9342	9111	9611	5106	4471		9327	8505	16488	9605	11241	9832	7622	9597	10790	14787	12314	13123	8993	15770	12255		1.10582	1.32467	1.60786
Tb927.5.4430	6041	4594	7072	4454	7133	3570	6323	7678	7850	8521	8351	8616	8775	3788	3873		7954	7791	13137	8553	7642	6949	9312	8140	10109	9625	11008	12410	8211	11699	10616		1.06111	1.27326	1.48937
Tb927.5.790/5.800	3036	2949	1283	1538	3291	1860	2070	2724	2994	36	22	30	48	21	10		3997	5001	2383	2953	3526	3621	3049	2888	3856	41	29	43	45	65	27		0.00885365	0.0120351	0.0160281
Tb927.6.1780	7355	2754	5217	5933	6375	3700	5869	6755	6255	8343	9765	7727	14775	2847	4246		9684	4670	9691	11393	6830	7202	8644	7161	8055	9424	12872	11130	13825	8793	11638		1.12969	1.41775	1.75073
Tb927.6.2030	3239	77	702	338	1083	605	845	781	220	782	990	399	575	281	594		4264	131	1304	649	1160	1178	1245	828	283	883	1305	575	538	868	1628		0.6125	1.04932	2.21438
Tb927.6.2250	4042	3889	3034	3122	8268	3424	5243	5348	4770	8076	4684	4123	6312	2450	2740		5322	6595	5636	5995	8858	6665	7722	5670	6143	9122	6174	5939	5906	7567	7510		0.830025	1.02333	1.27365
Tb927.6.2450	8883	4733	3060	8433	21280	9125	10497	23701	17321	22997	16674	28560	27131	7122	10908		11695	8026	5684	16193	22798	17762	15460	25127	22305	25976	21979	41136	25386	21997	29898		1.02205	1.37829	1.76375
Tb927.6.2840	6414	6898	6655	4263	7682	5219	5673	5964	5441	3225	3320	1344	889	1441	849		8445	11698	12362	8186	8230	10159	8355	6323	7007	3643	4376	1936	832	4451	2327		0.17691	0.371105	0.548078
Tb927.6.2980	5780	3349	4743	3140	4891	3412	4483	5604	5917	6149	5772	3267	6951	3378	3075		7610	5679	8811	6029	5240	6642	6603	5941	7620	6946	7608	4706	6504	10433	8428		0.895567	1.16068	1.48897
Tb927.6.3110	4052	2078	3278	2059	5366	3741	3313	3531	3714	3297	3320	2021	2530	1061	1266		5335	3524	6089	3954	5749	7282	4879	3743	4783	3724	4376	2911	2367	3277	3470		0.506349	0.67993	0.886203
Tb927.6.3430	3603	3933	2722	2743	6026	2999	4205	6039	3474	7024	6141	3827	10750	1292	2190		4744	6670	5056	5267	6456	5838	6193	6402	4474	7934	8095	5512	10059	3990	6003		0.847513	1.2181	1.57146
Tb927.6.4970	1347	905	1461	809	1918	1406	1715	2435	1995	220	265	214	190	231	242		1773	1535	2714	1553	2055	2737	2526	2581	2569	248	349	308	178	713	663		0.0956089	0.145255	0.269036
Tb927.6.5100	7296	4140	4328	3801	7573	4732	5601	7438	4665	5010	6349	3309	5203	2710	1551		9606	7021	8040	7299	8113	9211	8249	7885	6007	5659	8369	4766	4868	8370	4251		0.558718	0.713282	1.03162
Tb927.7.1900	7390	4307	3711	3983	5736	3990	6715	7039	6520	9976	7645	7161	13899	2913	3774		9730	7304	6894	7648	6145	7767	9890	7462	8396	11268	10077	10314	13005	8997	10344		1.15835	1.34182	1.65915
Tb927.7.2420	6719	2932	2629	4906	7011	2326	5023	9357	7327	9403	5826	8847	10237	2331	3539		8846	4972	4884	9421	7511	4528	7398	9920	9435	10621	7679	12743	9579	7199	9700		0.889753	1.16053	1.64323
Tb927.7.2750	2550	1140	2054	1890	4694	1931	2287	1477	2592	1002	2003	508	759	397	709		3357	1933	3815	3629	5029	3759	3368	1566	3338	1132	2640	732	710	1226	1943		0.211731	0.37454	0.67997
Tb927.7.3190	3970	3601	2872	3509	6490	2549	4309	6686	5067	8196	4919	6780	11799	2755	3127		5227	6107	5335	6738	6953	4962	6346	7088	6525	9258	6484	9766	11040	8509	8571		1.16855	1.36484	1.67703
Tb927.7.3210	4292	3939	3546	3446	8215	3797	6142	8404	4709	4559	4889	5683	10449	2705	2208		5651	6680	6587	6617	8801	7391	9046	8910	6064	5150	6444	8185	9777	8354	6052		0.692221	0.930008	1.1867
Tb927.7.3650	4476	781	284	394	1990	1041	1056	1456	1125	2923	1988	1796	2104	1148	755		5893	1324	528	757	2132	2026	1555	1544	1449	3302	2620	2587	1969	3546	2069		1.24757	1.66937	2.52469
Tb927.7.3880	2218	2132	4551	2510	2771	2342	2704	4140	2885	1091	675	569	1018	426	258		2920	3615	8454	4820	2969	4559	3982	4389	3715	1232	890	820	953	1316	707		0.183502	0.239448	0.315126
Tb927.7.4090	2829	2979	2605	2955	4704	2679	4177	6260	4574	4478	3893	3648	4270	1567	1586		3725	5052	4839	5674	5040	5215	6152	6637	5890	5058	5131	5254	3995	4840	4347		0.735074	0.833376	0.944205
Tb927.7.5770	3834	1126	2837	2304	5041	2473	2779	3913	5081	1333	1511	727	2196	542	572		5048	1909	5270	4424	5401	4814	4093	4148	6543	1506	1992	1047	2055	1674	1568		0.247746	0.344121	0.429631
Tb927.7.6220	2079	476	1067	1674	1678	1364	2083	2310	3026	618	308	394	438	346	126		2737	807	1982	3214	1798	2655	3068	2449	3897	698	406	567	410	1069	345		0.129041	0.188428	0.305668
Tb927.7.6680	1105	45	315	453	226	413	308	515	177	437	400	405	965	260	167		1455	76	585	870	242	804	454	546	228	494	527	583	903	803	458		0.736217	1.36081	2.545
Tb927.7.7360	5994	4464	2348	3011	4985	3150	3021	7513	3464	603	471	288	281	299	273		7892	7570	4362	5782	5341	6132	4449	7965	4461	681	621	415	263	923	748		0.061726	0.11126	0.153855
Tb927.7.960	4729	3983	3276	5564	10662	5157	6500	9364	6879	3658	3428	1870	3724	876	1407		6226	6754	6085	10684	11423	10038	9573	9927	8858	4132	4519	2693	3484	2706	3856		0.274741	0.357451	0.427346
Tb927.8.1100	4957	305	739	659	1450	806	513	1566	1180	782	868	693	2284	755	654		6526	517	1373	1265	1553	1569	756	1660	1520	883	1144	998	2137	2332	1793		0.667042	1.12712	1.59547
Tb927.8.1670	4017	2840	3167	4929	6187	5182	3782	5726	5982	8442	7190	4509	10257	2299	3059		5289	4816	5883	9465	6628	10087	5570	6070	7703	9536	9477	6495	9597	7101	8384		0.894203	1.12991	1.50053
Tb927.8.1780	3310	573	347	976	890	966	940	1440	1525	1509	1806	1027	2986	326	733		4358	972	645	1874	954	1880	1384	1527	1964	1704	2381	1479	2794	1007	2009		0.797399	1.16756	1.72149
Tb927.8.3550	2158	1901	1217	2274	2491	1761	2904	3637	2077	4802	3179	3679	4135	1679	1867		2841	3224	2261	4367	2669	3428	4277	3856	2675	5424	4190	5299	3869	5186	5117		1.10838	1.37266	1.9172
Tb927.8.3770	4182	1108	1593	1241	1825	911	1374	1654	1881	3181	2356	3917	6270	1008	1024		5506	1879	2959	2383	1955	1773	2024	1754	2422	3593	3106	5642	5867	3113	2807		1.40535	1.773	2.67414
Tb927.8.4000	5490	3450	4625	4492	6971	4010	5269	6907	5765	10005	6980	7685	10845	3276	3520		7228	5851	8591	8626	7468	7806	7760	7323	7424	11301	9201	11069	10147	10118	9648		1.21758	1.32532	1.46498
Tb927.8.4260	3673	2673	2568	3331	3191	2876	2697	4558	3672	4761	5655	3272	6173	2200	1901		4836	4533	4770	6396	3419	5598	3972	4832	4729	5378	7454	4713	5776	6795	5210		0.963388	1.21761	1.60685
Tb927.8.5390	8580	4596	5128	4845	12188	7143	7041	10427	10139	13179	9490	10292	18065	4788	5213		11296	7794	9526	9303	13058	13904	10370	11054	13056	14886	12509	14824	16903	14788	14288		1.07961	1.24341	1.50405
Tb927.8.5500	3772	2969	3554	3358	5319	2841	4341	4530	4322	6859	5444	4742	8310	1972	3047		4966	5035	6602	6448	5699	5530	6393	4803	5566	7747	7176	6830	7775	6091	8352		1.10145	1.28173	1.45327
Tb927.8.5730	1439	201	359	495	852	148	481	990	584	100	21	88	49	6	20		1895	341	667	951	913	288	708	1050	752	113	28	127	46	19	55		0.0294427	0.0718279	0.154994
Tb927.8.5950	2687	354	560	309	542	399	266	285	249	640	741	764	1126	272	316		3538	600	1040	593	581	777	392	302	321	723	977	1100	1054	840	866		1.35239	1.99362	2.95574
Tb927.8.6490	4918	3434	2845	1613	3496	2658	2190	3500	3153	4933	2723	3992	11131	1010	1326		6475	5823	5285	3097	3745	5174	3225	3711	4060	5572	3589	5750	10415	3119	3634		0.889485	1.23431	2.15411
Tb927.8.7110	1999	2664	1262	1142	3180	1652	2135	2422	2383	3090	3774	2523	4054	1541	1627		2632	4518	2344	2193	3407	3216	3144	2568	3069	3490	4975	3634	3793	4759	4459		1.14651	1.43176	1.72549
Tb927.8.870	1932	2899	1647	2066	4076	1927	2312	2713	2292	4100	3830	3787	6866	1537	1909		2544	4916	3059	3967	4367	3751	3405	2876	2952	4631	5048	5455	6424	4747	5232		1.22281	1.48162	1.78742
Tb927.9.10040	15997	13885	8600	6690	18672	12305	9154	13979	11588	18180	19183	10174	24028	12127	8626		21061	23546	15975	12846	20004	23952	13482	14820	14922	20535	25286	14654	22482	37455	23643		0.987949	1.50739	1.90488
Tb927.9.10920	4027	3476	2510	3629	6822	1901	5002	6382	4723	113	74	94	238	34	55		5302	5895	4663	6968	7309	3700	7367	6766	6082	128	98	135	223	105	151		0.0150015	0.0199819	0.0315654
Tb927.9.11100/9.11030	2315	1327	2566	2837	3997	1973	3035	3981	3021	2942	2838	2014	2852	758	869		3048	2250	4767	5448	4282	3841	4470	4220	3890	3323	3741	2901	2669	2341	2382		0.550723	0.648993	0.81514
Tb927.9.12400	1321	499	390	519	352	128	409	670	373	254	417	720	794	312	469		1739	846	724	997	377	249	602	710	480	287	550	1037	743	964	1285		0.767802	1.47335	2.61706
Tb927.9.12880	2705	1377	1776	1821	1675	1123	1369	1623	2270	1604	1495	1519	1918	796	644		3561	2335	3299	3497	1795	2186	2016	1721	2923	1812	1971	2188	1795	2458	1765		0.622795	0.910567	1.13485
Tb927.9.14430	2441	996	707	1021	2416	1063	1360	1470	1524	40	103	20	64	82	6		3214	1689	1313	1961	2588	2069	2003	1558	1963	45	136	29	60	253	16		0.0114585	0.0264513	0.0925622
Tb927.9.1500	3719	5208	5446	4039	5578	3821	4265	6853	4425	7614	8363	5679	11468	2931	3298		4896	8832	10116	7756	5976	7438	6281	7265	5698	8600	11024	8180	10730	9052	9040		1.1836	1.42566	1.65228
Tb927.9.1670	3595	2531	1837	2134	5034	2067	3366	6059	2813	115	229	87	113	45	46		4733	4292	3412	4098	5393	4023	4957	6424	3622	130	302	125	106	139	126		0.0224079	0.0296805	0.0452735
Tb927.9.2140	5385	3500	3040	3196	4784	2653	3061	4550	4120	3437	4186	5167	7662	1551	1721		7090	5935	5647	6137	5125	5164	4508	4824	5306	3882	5518	7442	7169	4790	4717		0.827247	1.02865	1.39359
Tb927.9.2350	4400	3155	2536	2026	3438	1949	2845	3019	3812	5670	2907	3646	6263	1959	2106		5793	5350	4711	3890	3683	3794	4190	3201	4909	6404	3832	5251	5860	6050	5772		1.1317	1.45477	1.66531
Tb927.9.3120	3563	630	185	644	1300	1121	728	975	704	1584	1032	548	1135	226	425		4691	1068	344	1237	1393	2182	1072	1034	907	1789	1360	789	1062	698	1165		0.594816	0.8981	1.29197
Tb927.9.4910	4006	4066	3400	3470	6333	1810	3513	7926	5338	7965	5978	4849	6732	1268	2448		5274	6895	6316	6663	6785	3523	5174	8403	6874	8997	7880	6984	6299	3916	6710		0.782917	1.07593	1.55729
Tb927.9.6560	3595	1751	2369	1590	3089	1779	3038	3270	2690	1421	2651	1205	1827	358	588		4733	2969	4401	3053	3309	3463	4474	3467	3464	1605	3494	1736	1709	1106	1612		0.371144	0.482838	0.762231
Tb927.9.9320	4950	3491	4123	3046	7153	2673	5277	7844	4603	6944	6384	4382	11331	2484	2302		6517	5920	7659	5849	7663	5203	7772	8316	5927	7843	8415	6312	10602	7672	6310		0.88341	1.14775	1.42924
Tb927.11.12310	-1	-1	-1	-1	-1	-1	-1	-1	-1	-1	-1	-1	-1	-1	-1	Defeaut
Tb927.11.7160	-1	-1	-1	-1	-1	-1	-1	-1	-1	-1	-1	-1	-1	-1	-1	Defeaut
Tb927.3.5180	-1	-1	-1	-1	-1	-1	-1	-1	-1	-1	-1	-1	-1	-1	-1	Defeaut
Tb927.9.2240	-1	-1	-1	-1	-1	-1	-1	-1	-1	-1	-1	-1	-1	-1	-1	Defeaut
