# Supplementary material for: RNAi screening identifies Trypanosoma brucei stress response protein kinases required for survival in the mouse
Source: Sci Rep. 2017 Jul 21;7:6156. doi: 10.1038/s41598-017-06501-8 (PMC5522463; doi:10.1038/s41598-017-06501-8)
Supplement: Supplementary file 5 — Dataset S4 [file 41598_2017_6501_MOESM5_ESM.xls]

## Sheet: BLASTp
pBLAST	Organism	Identity	E value	Protein	Putative function
Tb927.2.2430 (CK2A2)	T. brucei	1	0	casein kinase II, alpha chain (CK2A2)	· Proven kinase activity [1] · Mainly nucleolar localization but ubiquitous [1], controlled by distribution and abundance [2]. Reported stress-induced mobilization [3-4]. · Gene expression/protein synthesis: survival, differentiation and proliferation (>300 substrates) [5] · Downregulation causes autophagy through PI3K/TOR/ AKT pathway [6-8]. · Intersects with mitogen and stress-activated protein…
	L. major	0.6	4x10-148	putative casein kinase II, alpha chain
	T. cruzi	0.73	0	casein kinase II, alpha chain
	S. cerevisiae	0.48	4x10-95	Cka2p
	C.elegans	0.48	1x10-87	Casein kinase II subunit alpha
	Human	0.51	10-109	Chain A, Crystal Structure Of Ck2
Tb927.10.14300 (STE11/MRK1)	T. brucei	1	0	MEKK-related kinase 1, putative (MRK1)	· Member of the HOG pathway [11] · Response to stress signalling, mainly hyperosmotic shock (through actin recovery pathway) [11] · Essential for promastigote survival, in Leishmania [12]
	L. major	0.37	6x10-174	MEKK-related kinase 1, putative (MRK1)
	cruzi	0.5	0	MEKK-related kinase 1, putative (MRK1)
	S. cerevisiae	0.36	1x10-43	Ssk2p
	C.elegans	0.34	7x10-37	Germinal Center Kinase family
	Human	0.36	1x10-46	MAPKKK19 isoform 3
Tb927.10.10350 (STE11/Bck1p)	T. brucei	1	0	protein kinase, putative	· Contains 8 amino terminal “MORN motif” sequences: subcellular localization, membrane fusion, fission and mobility in other organisms [13]. · Cell integrity via MAPK pathway in response to growth factors and stress (hyperosmotic, oxidative and sheer fluid shocks) [14] · Direct activation of the stress-activated protein kinase (SAPK) and extracellular signal-regulated protein kinase (ERK) pathway…
	L. major	0.6	0	protein kinase, putative
	T. cruzi	0.73	0	protein kinase, putative
	S. cerevisiae	0.41	8x10-55	Bck1p
	C.elegans	0.39	2x10-44	hypothetical protein F59A6.1
	Human	0.45	4x10-65	MEK kinase 3
Tb927.11.850 (aPK/Bud32)	T. brucei	1	0	protein kinase, putative	· KEOPS/EKC complex: translational regulation throughout tRNA modification [16,17] · Transducer for TOR activation that, in turn, has also been related with autophagy and endocytosis under stress conditions [16,18]
	L. major	0.48	1x10-70	protein kinase, putative
	T. cruzi	0.63	2x10-103	protein kinase, putative
	S. cerevisiae	0.32	4x10-24	Bud32p
	C.elegans	0.35	2x10-40	Uncharacterized protein CELE_F52C12.6
	Human	0.4	2x10-44	TP53 regulating kinase
Tb927.11.9190 (aPK/VPS15)	T. brucei	1	0	protein kinase, putative	· PI3K complex mamber: autophagosome formation/regulation of protein and vesicular trafficking and sorting [19-22]
	L. major	0.33	2x10-64	protein kinase, putative
	T. cruzi	0.5	0	protein kinase, putative
	S. cerevisiae	0.23	6x10-32	Vps15p
	C.elegans	0.33	7x10-23	Vacuolar Protein Sorting factor
	Human	0.24	6x10-38	PI3K regulatory subunit 4
Tb927.7.960 (CMGC/SRPK1)	T. brucei	1	0	protein kinase, putative	· Nucleus/cytoplasm localization · Phosphorylation of splicing factors containing serine/arginine-rich domains · regulation of constitutive/alternative splicing [23] · Stress-response mechanism in eukaryotes [24]
	L. major	0.53	8x10-173	protein kinase, putative
	T. cruzi	0.51	0	protein kinase, putative
	S. cerevisiae	0.4	5x10-26	Sky1p
	C.elegans	0.39	6x10-24	SR Protein Kinase
	Human	0.41	2x10-27	SFRS protein kinase 1, isoform CRA_c
Tb927.11.9290 (Pseudo-Orphan/FAZ20)	T. brucei	1	0	protein tyrosine kinase, putative	· Parasite-specific · Localizes to the tip of the flagellum attachment zone in both the old and the new cell generated during cytokinesis [25] · None predicted kinase activity (Figure S3) and [26]
	L. major	0.32	2x10-35	protein kinase, putative
	T. cruzi	0.34	2x10-110	protein kinase, putative
	S. cerevisiae	0.26	8x10-7	Gin4p
	C.elegans	0.25	3x10-4	unc-82
	Human	0.25	4x10-4	NUAK family SNF1-like kinase 2
Tb927.3.3920 (AUK2)	T. brucei	1	0	protein kinase, putative	· Associates to the spindle poles · Regulates entry in mitosis. It is often overexpressed in human cancers [27] · DNA repair candidate (Black et al in preparation)
	L. major	0.49	9x10-89	protein kinase, putative
	T. cruzi	0.6	0	protein kinase, putative
	S. cerevisiae	0.31	1x10-33	Kin82p
	C.elegans	0.34	4x10-50	Aurora/IPL1-related protein kinase 2
	Human	0.37	7x10-54	Chain A, Structure Of Aurora-2 (AUKA)
Tb927.2.1820 (CAMKL)	T. brucei	1	0	protein kinase, putative	· Energy balance maintenance [28] · Phosphorylation of metabolic enzymes and transcription factors · Epigenetic regulation · Calcium binding (contains EF hands)
	L. major	0.57	0	protein kinase, putative
	T. cruzi	0.63	0	protein kinase, putative
	S. cerevisiae	0.4	8x10-57	Ampk Homolog Snf1
	C.elegans	0.61	7x10-59	Ampk subunit alpha-2
	Human	0.38	1x10-55	Ampk subunit alpha-2
REFERENCES
1	Jensen BC, Kifer CT, Brekken DL, Randall AC, Wang Q, Drees BL, et al. Characterization of protein kinase CK2 from Trypanosoma brucei. Mol Biochem Parasitol. 2007;151: 28–40. doi:10.1016/j.molbiopara.2006.10.002
2	Pinna L a. The raison d’etre of constitutively active protein kinases: the lesson of CK2. Acc Chem Res. 2003;36: 378–384. doi:10.1021/ar020164f
3	Davis AT, Wang H, Zhang P, Ahmed K. Heat shock mediated modulation of protein kinase CK2 in the nuclear matrix. J Cell Biochem. 2002;85: 583–591. doi:10.1002/jcb.10158
4	Gerber DA, Souquere-Besse S, Puvion F, Dubois MF, Bensaude O, Cochet C. Heat-induced relocalization of protein kinase CK2: Implication of CK2 in the context of cellular stress. J Biol Chem. 2000;275: 23919–23926. doi:10.1074/jbc.M002697200
5	Meggio F, Pinna L a. One-thousand-and-one substrates of protein kinase CK2? FASEB J. 2003;17: 349–368. doi:10.1096/fj.02-0473rev
6	Olsen BB, Svenstrup TH, Guerra B. Downregulation of protein kinase CK2 induces autophagic cell death through modulation of the mTOR and MAPK signaling pathways in human glioblastoma cells. Int J Oncol. 2012;41: 1967–1976. doi:10.3892/ijo.2012.1635
7	Sanchez-Casalongue ME, Lee J, Diamond A, Shuldiner S, Moir RD, Willis IM. Differential Phosphorylation of a Regulatory Subunit of Protein Kinase CK2 by TOR Complex 1 Signaling and the Cdc-like Kinase Kns1. J Biol Chem. 2015;1: jbc.M114.626523. doi:10.1074/jbc.M114.626523
8	Hales EC, Taub JW, Matherly LH. New insights into Notch1 regulation of the PI3K-AKT-mTOR1 signaling axis: Targeted therapy of ??-secretase inhibitor resistant T-cell acute lymphoblastic leukemia. Cell Signal. Elsevier Inc.; 2014;26: 149–161. doi:10.1016/j.cellsig.2013.09.021
9	Jacks KA, Koch CA. Differential regulation of mitogen- and stress-activated protein kinase-1 and -2 (MSK1 and MSK2) by CK2 following UV radiation. J Biol Chem. 2010;285: 1661–1670. doi:10.1074/jbc.M109.083808
10	Shi Y, Han G, Wu H, Ye K, Tian Z, Wang J, et al. Casein kinase 2 interacts with human mitogen- and stress-activated protein kinase MSK1 and phosphorylates it at Multiple sites. BMB Rep. 2009;42: 840–845. doi:10.5483/BMBRep.2009.42.12.840
11	Zhi H, Tang L, Xia Y, Zhang J. Ssk1p-independent activation of Ssk2p plays an important role in the osmotic stress response in Saccharomyces cerevisiae: alternative activation of Ssk2p in osmotic stress. PLoS One. 2013;8: e54867. doi:10.1371/journal.pone.0054867
12	Agron PG, Reed SL, Engel JN. An essential, putative MEK kinase of Leishmania major. Mol Biochem Parasitol. 2005;142: 121–125. doi:10.1016/j.molbiopara.2005.03.007
13	Lee J, Han CT, Hur Y. Overexpression of BrMORN, a novel “membrane occupation and recognition nexus” motif protein gene from Chinese cabbage, promotes vegetative growth and seed production in Arabidopsis. Mol Cells. 2010;29: 113–122. doi:10.1007/s10059-010-0006-2
14	Widmann C, Gibson S, Jarpe MB, Johnson GL. Mitogen-activated protein kinase: conservation of a three-kinase module from yeast to human. Physiol Rev. 1999;79: 143–180.
15	Ellinger-Ziegelbauer H, Brown K, Kelly K, Siebenlist U. Direct activation of the stress-activated protein kinase (SAPK) and extracellular signal-regulated protein kinase (ERK) pathways by an inducible mitogen-activated protein kinase/ERK kinase kinase 3 (MEKK) derivative. J Biol Chem. 1997;272: 2668–2674. doi:10.1074/jbc.272.5.2668
16	Rojas-Benítez D, Ibar C, Glavic Á. The Drosophila EKC/KEOPS complex: roles in protein synthesis homeostasis and animal growth. Fly (Austin). 2013;7: 168–172. doi:10.4161/fly.25227
17	Srinivasan M, Mehta P, Yu Y, Prugar E, Koonin E V, Karzai a W, et al. The highly conserved KEOPS/EKC complex is essential for a universal tRNA modification, t6A. EMBO J. Nature Publishing Group; 2011;30: 873–81. doi:10.1038/emboj.2010.343
18	Ibar C, Cataldo VF, Vasquez-Doorman C, Olguin P, Glavic A. Drosophila p53-related protein kinase is required for PI3K/TOR pathway-dependent growth. Development. 2013;140: 1282–1291. doi:10.1242/dev.086918
19	Anding a L, Baehrecke EH. Vps15 is required for stress induced and developmentally triggered autophagy and salivary gland protein secretion in Drosophila. Cell Death Differ. Nature Publishing Group; 2015;22: 457–64. doi:10.1038/cdd.2014.174
20	Liu Y, Solis N V., Heilmann CJ, Phan QT, Mitchell AP, Klis FM, et al. Role of retrograde trafficking in stress response, host cell interactions, and virulence of Candida albicans. Eukaryot Cell. 2014;13: 279–287. doi:10.1128/EC.00295-13
21	Araki Y, Ku WC, Akioka M, May AI, Hayashi Y, Arisaka F, et al. Atg38 is required for autophagy-specific phosphatidylinositol 3-kinase complex integrity. J Cell Biol. 2013;203: 299–313. doi:10.1083/jcb.201304123
22	Abraham RT. PI 3-kinase related kinases: “Big” players in stress-induced signaling pathways. DNA Repair (Amst). 2004;3: 883–887. doi:10.1016/j.dnarep.2004.04.002
23	Zhou Z, Qiu J, Liu W, Zhou Y, Plocinik RM, Li H, et al. The Akt-SRPK-SR Axis Constitutes a Major Pathway in Transducing EGF Signaling to Regulate Alternative Splicing in the Nucleus. Mol Cell. 2012;47: 422–433. doi:10.1016/j.molcel.2012.05.014
24	Zhong XY, Ding JH, Adams JA, Ghosh G, Fu XD. Regulation of SR protein phosphorylation and alternative splicing by modulating kinetic interactions of SRPK1 with molecular chaperones. Genes Dev. 2009;23: 482–495. doi:10.1101/gad.1752109
25	Zhou Q, Hu H, Li Z. An EF-hand-containing protein in Trypanosoma brucei regulates cytokinesis initiation by maintaining the stability of the cytokinesis initiation factor CIF1. J Biol Chem. 2016; jbc.M116.726133. doi:10.1074/jbc.M116.726133
26	Taylor SS, Shaw A, Hu J, Meharena HS, Kornev A. Pseudokinases from a structural perspective. Biochem Soc Trans. 2013;41: 981–986. doi:10.1042/BST20130120
27	D’Assoro AB, Haddad T, Galanis E. Aurora-A Kinase as a Promising Therapeutic Target in Cancer. Front Oncol. 2015;5: 295. doi:10.3389/fonc.2015.00295
28	Salminen A, Kauppinen A, Kaarniranta K. AMPK/Snf1 signaling regulates histone acetylation: Impact on gene expression and epigenetic functions. Cell Signal. Elsevier Inc.; 2016;S0898-6568: 30063–8. doi:10.1016/j.cellsig.2016.03.009
