# Supplementary material for: RNAi screening identifies Trypanosoma brucei stress response protein kinases required for survival in the mouse
Source: Sci Rep. 2017 Jul 21;7:6156. doi: 10.1038/s41598-017-06501-8 (PMC5522463; doi:10.1038/s41598-017-06501-8)
Supplement: Supplementary file 6 — Dataset S5 [file 41598_2017_6501_MOESM6_ESM.xls]

## Sheet: Barcoded primers iLLUMINA
OLIGOS			IN VIVO				IN VITRO
Name	Sequence		Sample	Multiplex	Oligo		Sample	Multiplex	Oligo
RIT-1-F	ATCACGTAATGCCAACTTTGTACAAA		Input 1	7	RIT-1-F		Input 1	1	RIT-1-F
RIT-4-F	TGACCATAATGCCAACTTTGTACAAA		Input 2	1	RIT-1-F		Input 2	3	RIT-22-F
RIT-5-F	ACAGTGTAATGCCAACTTTGTACAAA		Input 3	3	RIT-22-F		Input 3	5	RIT-9-F
RIT-6-F	GCCAATTAATGCCAACTTTGTACAAA		Tet- 1	7	RIT-4-F		Tet- 1 (24h)	1	RIT-4-F
RIT-7-F	CAGATCTAATGCCAACTTTGTACAAA		Tet- 2	7	RIT-5-F		Tet- 2 (24h)	3	RIT-21-F
RIT-8-F	ACTTGATAATGCCAACTTTGTACAAA		Tet- 3	7	RIT-6-F		Tet- 3 (24h)	5	RIT-6-F
RIT-9-F	GATCAGTAATGCCAACTTTGTACAAA		Tet- 4	7	RIT-7-F		Tet+ 1 (24h)	1	RIT-5-F
RIT-10-F	TAGCTTTAATGCCAACTTTGTACAAA		Tet- 5	7	RIT-8-F		Tet+ 2 (24h)	3	RIT-16-F
RIT-11-F	GGCTACTAATGCCAACTTTGTACAAA		Tet- 6	7	RIT-9-F		Tet+ 3 (24h)	5	RIT-7-F
RIT-12-F	CTTGTATAATGCCAACTTTGTACAAA		Tet+ 1	7	RIT-10-F		Tet- 1 (48h)	1	RIT-6-F
RIT-13-F	AGTCAATAATGCCAACTTTGTACAAA		Tet+ 2	7	RIT-11-F		Tet- 2 (48h)	3	RIT-13-F
RIT-16-F	CCGTCCTAATGCCAACTTTGTACAAA		Tet+ 3	7	RIT-12-F		Tet- 3 (48h)	5	RIT-8-F
RIT-21-F	CGTACGTAATGCCAACTTTGTACAAA		Tet+ 4	7	RIT-13-F		Tet+ 1 (48h)	1	RIT-9-F
RIT-22-F	GAGTGGTAATGCCAACTTTGTACAAA		Tet+ 5	7	RIT-16-F		Tet+ 2 (48h)	3	RIT-10-F
			Tet+ 6	7	RIT-21-F		Tet+ 3 (48h)	5	RIT-1-F
							Tet- 1 (72h)	1	RIT-12-F
							Tet- 2 (72h)	3	RIT-7-F
							Tet- 3 (72h)	5	RIT-16-F
							Tet+ 1 (72h)	1	RIT-21-F
							Tet+ 2 (72h)	3	RIT-4-F
							Tet+ 3 (72h)	5	RIT-11-F
							Tet- 1 (96h)	1	RIT-4-F
							Tet- 2 (96h)	3	RIT-16-F
							Tet- 3 (96h)	5	RIT-8-F
							Tet+ 1 (96h)	1	RIT-7-F
							Tet+ 2 (96h)	3	RIT-11-F
							Tet+ 3 (96h)	5	RIT-5-F
							Tet- 1 (120h)	1	RIT-10-F
							Tet- 2 (120h)	3	RIT-8-F
							Tet- 3 (120h)	5	RIT-21-F
							Tet+ 1 (120h)	1	RIT-13-F
							Tet+ 2 (120h)	3	RIT-5-F
							Tet+ 3 (120h)	5	RIT-12-F
